# Supplementary material for: Scalable and multiplexed recorders of gene regulation dynamics across weeks
Source: Nature. 2026 Jan 26;652(8111):1038–48. doi: 10.1038/s41586-026-10156-9 (PMC13102694; doi:10.1038/s41586-026-10156-9)
Supplement: Supplementary file 3 — List of reagents and resources used in this study. [file 41586_2026_10156_MOESM3_ESM.xlsx]

## Sheet: Sheet 1 - Supplementary Table 1
Supplementary Table S10 Reagents and Resouces
Reagent or Resource	Source	Identifier
Primary Antibodies
HA Tag Monoclonal Antibody (C29F4), Rabbit IgG	Cell Signaling Technology	Cat# 3724; RRID: AB_1549585
HA Tag Polyclonal Antibody, Chicken IgY	Invitrogen	Cat# PA5-33243; RRID: AB_2550658
V5 Tag Monoclonal Antibody (SV5-Pk1), Mouse IgG2a	Invitrogen	Cat# R960-25; RRID: AB_2556564
DYKDDDDK (FLAG) Tag Superclonal Antibody (20H18L16, 20H1L23, 8H2L5, 8H8L17), Rabbit IgG	Invitrogen	Cat# 740001;RRID: AB_2610628
OLLAS Tag Monoclonal Antibody (L2), Rat IgG1 kappa	Invitrogen	Cat# MA5-16125; RRID: AB_11152481
E Tag Monoclonal Antibody (11H12B3), Mouse IgG1	Invitrogen	Cat# MA5-38276; RRID: AB_2898191
c-Fos Monoclonal Antibody (Ch108B5), Chicken IgY	Synaptic Systems	Cat# 226 009; RRID: AB_2943525
Phospho-CREB (Ser133) Monoclonal Antibody (87G3), Rabbit IgG	Cell Signaling Technology	Cat# 9198; RRID: AB_2561044
Phospho-Elk-1 (Ser383) Monoclonal Antibody (2B1), Mouse IgG1	Cell Signaling Technology	Cat# 9186; RRID: AB_2277933
Egr1 Monoclonal Antibody (15F7), Rabbit IgG	Cell Signaling Technology	Cat# 4153; RRID: AB_2097038
Phospho-p44/42 MAPK (Erk1/2) (Thr202/Tyr204) Monoclonal Antibody (D13.14.4E), Rabbit IgG	Cell Signaling Technology	Cat# 4370; RRID: AB_2315112
GFAP Monoclonal Antibody (D1F4Q), Rabbit IgG	Cell Signaling Technology	Cat# 12389; RRID: AB_2631098
Cleaved Caspase-3 (Asp175) Monoclonal Antibody (5A1E), Rabbit IgG	Cell Signaling Technology	Cat# 9664; RRID: AB_2070042
HSP70 Polyclonal Antibody, Rabbit IgG	Cell Signaling Technology	Cat# 4872; RRID: AB_2279841
HSP27 Monoclonal Antibody (G31), Mouse IgG1	Cell Signaling Technology	Cat# 2402; RRID: AB_331761
Phospho-Histone H2A.X (γH2AX; Ser139) Antibody (JBW301), Mouse IgG1	Sigma	Cat# 05-636; RRID: AB_309864
Synaptophysin Monoclonal Antibody (SVP-38), Mouse IgG1	Sigma	Cat# S5768; RRID: AB_477523
NeuN Polyclonal Antibody, Guinea Pig IgG	Synaptic Systems	Cat# 266 004; RRID: AB_2619988
Iba1 Polyclonal Antibody, Rabbit IgG	Wako Chemicals	Cat# 019-19741; RRID: AB_839504
Ki67 Monoclonal Antibody (B56), Mouse IgG1	Abcam	Cat# ab279653; RRID: AB_2934265
GRP78 BiP Polyclonal Antibody, Rabbit IgG	Abcam	Cat# ab21685; RRID: AB_2119834
TOMM20 Monoclonal Antibody (EPR15581-54), Rabbit IgG	Abcam	Cat# ab186735; RRID: AB_2889972
Secondary Antibodies
Goat anti-Mouse IgG1 (Gamma 1 chain) Pre-absorbed Secondary Antibody, ATTO 425	Rockland	Cat# 610-151-040; RRID: AB_2614850
Goat anti-Mouse IgG2a Cross-Adsorbed Secondary Antibody, Alexa Fluor 488	Invitrogen	Cat# A-21131; RRID: AB_2535771
Goat anti-Guinea Pig IgG (H+L) Highly Cross-Adsorbed Secondary Antibody, Alexa Fluor 488	Invitrogen	Cat# A-11073; RRID: AB_2534117
Goat anti-Rabbit IgG (H+L) Cross-Adsorbed Secondary Antibody, Alexa Fluor 488	Invitrogen	Cat# A-11008; RRID: AB_143165
Goat anti-Rabbit IgG (H+L) Highly Cross-Adsorbed Secondary Antibody, Alexa Fluor Plus 488	Invitrogen	Cat# A-32731; RRID: AB_2633280
Goat anti-Mouse IgG2a Cross-Adsorbed Secondary Antibody, Alexa Fluor 546	Invitrogen	Cat# A-21133; RRID: AB_2535772
Goat anti-Rat IgG (H+L) Cross-Adsorbed Secondary Antibody, Alexa Fluor 546	Invitrogen	Cat# A-11081; RRID: AB_2534125
Goat anti-Rabbit IgG (H+L) Cross-Adsorbed Secondary Antibody, Alexa Fluor 594	Invitrogen	Cat# A-11012; RRID: AB_2534079
Goat anti-Chicken IgY (H+L) Cross-Adsorbed Secondary Antibody, Alexa Fluor Plus 647	Invitrogen	Cat# A-32933; RRID: AB_2762845
Goat anti-Mouse IgG1 Cross-Adsorbed Secondary Antibody, Alexa Fluor 647	Invitrogen	Cat# A-21240; RRID: AB_2535809
Fluorescent Dyes
Janelia Fluor 503 HaloTag Ligand	Promega	Cat# HT1010
Janelia Fluor 585 HaloTag Ligand	Promega	Cat# HT1040
Janelia Fluor 635 HaloTag Ligand	Promega	Cat# HT1050
NeuroTrace 435/455 Blue Fluorescent Nissl Stain	Invitrogen	Cat# N21479
DAPI (4',6-Diamidino-2-Phenylindole) Nuclear Stain	Thermo Scientific	Cat# 62248
CellMask Plasma Membrane Stain, Near-infrared	Thermo Scientific	Cat# C56129
CellMask Plasma Membrane Stain, Green	Thermo Scientific	Cat# C37608
Calcein AM Cell Viability Assay Kit	Biotium	Cat# ab270788
Ethidium Homodimer-1 (EthD-1)	Invitrogen	Cat# E1169
Chemicals, Peptides, and Recombinant Proteins
Doxycycline	Millipore Sigma	Cat# D5207
Kainic acid	Millipore Sigma	Cat# 420318
Formamide	Millipore Sigma	Cat# F9037
Glycine	Millipore Sigma	Cat# G5417
Forskolin	Millipore Sigma	Cat# F6886
AraC	Millipore Sigma	Cat# C6645
HEPES	Millipore Sigma	Cat# H3375
Minimum Essential Media, no glutamine, no phenol	Life Technologies	Cat# 51200-038
Matrigel	Corning, VWR	Cat# 47743-715
Heat inactivated fetal bovine serum	Corning, VWR	Cat# 45000-736
anhydrous DMSO	Fisher Scientific	Cat# D12345
10% buffered formalin	Fisher Scientific	Cat# 23-305510
Paraformaldehyde	Electron Microscopy Sciences	Cat# 15710
MAXBlock Blocking medium	Active Motif	Cat# 15252
MAXWash Washing medium	Active Motif	Cat# 15254
U0126	Millipore Sigma	Cat# 662005
Human EGF, Animal-Free Recombinant Protein	Thermofisher Scientific	Cat# AF-100-15
Calcein AM Cell Viability Assay Kit	Biotium	Cat# ab270788
Critical Commercial Assays
Plasmid mini-prep kit	QIAGEN	Cat# 27104
TransIT-X2 dynamic delivery system kit	Mirus Bio	Cat# 10766-888
Calcium phosphate transfection kit	Invitrogen	Cat# K278001
Experimental Models: Cell Lines
HEK293T (clone 17)	ATCC	Cat# CRL-11268
HeLa	ATCC	Cat# CCL-2
Experimental Models: Organisms/Strains
Swiss Webster mice, timed pregnant	Taconic Biosciences	Cat# SW-TP; RRID: MGI:2160840
C57BL/6J mice	The Jackson Laboratory	Cat# 000664; RRID: IMSR_JAX:000664
Software and Algorithms
ProtSSN	Github	https://github.com/tyang816/ProtSSN
CPDiffusion	Github	https://github.com/bzho3923/CPDiffusion
fiberpipeline for in vivo analysis	Github	https://github.com/PytorchConnectomics/fiberpipeline
ImageJ	NIH	https://imagej.nih.gov/ij/download.html
Fiji software GPL v2	Fiji	https://fiji.sc/Fiji
Origin	OriginLab	https://www.originlab.com/
Prism	GraphPad	https://www.graphpad.com/
Other
White Mounted LED (400 - 700 nm Wavelength Range) 4000 K, 1400 mW (Min) Mounted LED, 2000 mA	Thorlabs	Cat# MNWHLP1
Adjustable Collimation Adapter with Ø2" Lens, AR Coating: 350 - 700 nm	Thorlabs	Cat# SM2F32-A
Adapter with External SM1 Threads and Internal SM2 Threads	Thorlabs	Cat# SM1A2
LED Driver, 4.0 A Max, 14.0 V Max	Thorlabs	Cat# DC40
