# Supplementary material for: Scalable and multiplexed recorders of gene regulation dynamics across weeks
Source: Nature. 2026 Jan 26;652(8111):1038–48. doi: 10.1038/s41586-026-10156-9 (PMC13102694; doi:10.1038/s41586-026-10156-9)
Supplement: Supplementary file 4 — Details of statistical analysis [file 41586_2026_10156_MOESM4_ESM.xlsx]

## Sheet: Fig. 1c
XRI 7 days vs. A1-1 7 days			XRI 7 days vs. A1-2 7 days			XRI 7 days vs. A1-3 7 days			XRI 7 days vs. A1-4 7 days			XRI 7 days vs. A1-5 7 days			XRI 7 days vs. A2-1 7 days			XRI 7 days vs. A2-2 7 days			XRI 7 days vs. B-1 7 days			XRI 7 days vs. C-1 7 days			XRI 7 days vs. C-4 7 days			XRI 7 days vs. C-5 7 days			XRI 7 days vs. CytoTape 7 days
A1-1 7d	Data Set-B		A1-2 7d	Data Set-B		A1-3 7d	Data Set-B		A1-4 7d	Data Set-B		A1-5 7d	Data Set-B		A2-1 7d	Data Set-B		A2-2 7d	Data Set-B		B-1 7d	Data Set-B		C-1 7d	Data Set-B		C-4 7d	Data Set-B		C-5 7d	Data Set-B		CytoTape 7d	Data Set-B
vs.	vs.		vs.	vs.		vs.	vs.		vs.	vs.		vs.	vs.		vs.	vs.		vs.	vs.		vs.	vs.		vs.	vs.		vs.	vs.		vs.	vs.		vs.	vs.
XRI 7d	Data Set-A		XRI 7d	Data Set-A		XRI 7d	Data Set-A		XRI 7d	Data Set-A		XRI 7d	Data Set-A		XRI 7d	Data Set-A		XRI 7d	Data Set-A		XRI 7d	Data Set-A		XRI 7d	Data Set-A		XRI 7d	Data Set-A		XRI 7d	Data Set-A		XRI 7d	Data Set-A
Mann Whitney test			Mann Whitney test			Mann Whitney test			Mann Whitney test			Mann Whitney test			Mann Whitney test			Mann Whitney test			Mann Whitney test			Mann Whitney test			Mann Whitney test			Mann Whitney test			Mann Whitney test
P value	0.8695		P value	0.6007		P value	>0.9999		P value	0.9643		P value	0.6007		P value	0.7633		P value	0.02		P value	0.0141		P value	0.8895		P value	0.0024		P value	0.7058		P value	<0.0001
Exact or approximate P value?	Exact		Exact or approximate P value?	Exact		Exact or approximate P value?	Exact		Exact or approximate P value?	Exact		Exact or approximate P value?	Exact		Exact or approximate P value?	Exact		Exact or approximate P value?	Exact		Exact or approximate P value?	Exact		Exact or approximate P value?	Exact		Exact or approximate P value?	Exact		Exact or approximate P value?	Exact		Exact or approximate P value?	Exact
P value summary	ns		P value summary	ns		P value summary	ns		P value summary	ns		P value summary	ns		P value summary	ns		P value summary	*		P value summary	*		P value summary	ns		P value summary	**		P value summary	ns		P value summary	***
Significantly different (P < 0.05)?	No		Significantly different (P < 0.05)?	No		Significantly different (P < 0.05)?	No		Significantly different (P < 0.05)?	No		Significantly different (P < 0.05)?	No		Significantly different (P < 0.05)?	No		Significantly different (P < 0.05)?	Yes		Significantly different (P < 0.05)?	Yes		Significantly different (P < 0.05)?	No		Significantly different (P < 0.05)?	Yes		Significantly different (P < 0.05)?	No		Significantly different (P < 0.05)?	Yes
One- or two-tailed P value?	Two-tailed		One- or two-tailed P value?	Two-tailed		One- or two-tailed P value?	Two-tailed		One- or two-tailed P value?	Two-tailed		One- or two-tailed P value?	Two-tailed		One- or two-tailed P value?	Two-tailed		One- or two-tailed P value?	Two-tailed		One- or two-tailed P value?	Two-tailed		One- or two-tailed P value?	Two-tailed		One- or two-tailed P value?	Two-tailed		One- or two-tailed P value?	Two-tailed		One- or two-tailed P value?	Two-tailed
Sum of ranks in column A,B	657 , 204		Sum of ranks in column A,B	669 , 192		Sum of ranks in column A,B	651 , 210		Sum of ranks in column A,B	649 , 212		Sum of ranks in column A,B	669 , 192		Sum of ranks in column A,B	742 , 339		Sum of ranks in column A,B	867 , 309		Sum of ranks in column A,B	1150 , 803		Sum of ranks in column A,B	735 , 346		Sum of ranks in column A,B	1127 , 643		Sum of ranks in column A,B	1004 , 949		Sum of ranks in column A,B	955 , 173
Mann-Whitney U	149		Mann-Whitney U	137		Mann-Whitney U	155		Mann-Whitney U	153		Mann-Whitney U	137		Mann-Whitney U	219		Mann-Whitney U	156		Mann-Whitney U	307		Mann-Whitney U	226		Mann-Whitney U	237		Mann-Whitney U	453		Mann-Whitney U	37
Difference between medians			Difference between medians			Difference between medians			Difference between medians			Difference between medians			Difference between medians			Difference between medians			Difference between medians			Difference between medians			Difference between medians			Difference between medians			Difference between medians
Median of XRI 7d	0.7587, n=31		Median of XRI 7d	0.7587, n=31		XRI 7d	0.7587, n=31		Median of XRI 7d	0.7587, n=31		Median of XRI 7d	0.7587, n=31		Median of XRI 7d	0.7587, n=31		Median of XRI 7d	0.7587, n=31		Median of XRI 7d	0.7587, n=31		Median of XRI 7d	0.7587, n=31		Median of XRI 7d	0.7587, n=31		Median of XRI 7d	0.7587, n=31		Median of XRI 7d	0.7587, n=31
Median of A1-1 7d	0.7475, n=10		Median of A1-2 7d	0.7597, n=10		A1-3 7d	0.7623, n=10		Median of A1-4 7d	0.7844, n=10		Median of A1-5 7d	0.7483, n=10		Median of A2-1 7d	0.7211, n=15		Median of A2-2 7d	0.6426, n=17		Median of B-1 7d	0.7004, n=31		Median of C-1 7d	0.7643, n=15		Median of C-4 7d	0.6839, n=28		Median of C-5 7d	0.7902, n=31		Median of CytoTape 7d	0.4963, n=16
Difference: Actual	-0.01123		Difference: Actual	0.000995		Difference: Actual	0.00357		Difference: Actual	0.02572		Difference: Actual	-0.01037		Difference: Actual	-0.03759		Difference: Actual	-0.1161		Difference: Actual	-0.05829		Difference: Actual	0.00559		Difference: Actual	-0.07483		Difference: Actual	0.03149		Difference: Actual	-0.2624
Difference: Hodges-Lehmann	-0.01039		Difference: Hodges-Lehmann	-0.0258		Difference: Hodges-Lehmann	-0.00317		Difference: Hodges-Lehmann	0.006665		Difference: Hodges-Lehmann	-0.02503		Difference: Hodges-Lehmann	-0.02093		Difference: Hodges-Lehmann	-0.1049		Difference: Hodges-Lehmann	-0.08322		Difference: Hodges-Lehmann	-0.00595		Difference: Hodges-Lehmann	-0.1049		Difference: Hodges-Lehmann	-0.017		Difference: Hodges-Lehmann	-0.2523
Note: Multiple testing correction was not applied to the 12 tests above as they were conducted at separate stages of the design pipeline with data obtained at these distinct stages rather than as a coordinated analysis.
XRI 7 days vs. XRI 14 days vs. XRI 18 days								A2-1 7 days vs. A2-1 14 days vs. A2-1 18 days								A2-2 7 days vs. A2-2 14 days vs. A2-2 18 days								B-1 7 days vs. B-1 14 days vs. B-1 18 days								C-4 7 days vs. C-4 14 days vs. C-4 18 days								C-5 7 days vs. C-5 14 days vs. C-5 18 days								CytoTape 7 days vs. CytoTape 14 days vs. CytoTape 18 days
Kruskal-Wallis test								Kruskal-Wallis test																Kruskal-Wallis test								Kruskal-Wallis test								Kruskal-Wallis test								Kruskal-Wallis test
P value	<0.0001							P value	0.9357							P value	0.0004							P value	0.6108							P value	0.4461							P value	0.0008							P value	0.9295
Exact or approximate P value?	Approximate							Exact or approximate P value?	Approximate							Exact or approximate P value?	Approximate							Exact or approximate P value?	Approximate							Exact or approximate P value?	Approximate							Exact or approximate P value?	Approximate							Exact or approximate P value?	Approximate
P value summary	***							P value summary	ns							P value summary	***							P value summary	ns							P value summary	ns							P value summary	***							P value summary	ns
Do the medians vary signif. (P < 0.05)?	Yes							Do the medians vary signif. (P < 0.05)?	No							Do the medians vary signif. (P < 0.05)?	Yes							Do the medians vary signif. (P < 0.05)?	No							Do the medians vary signif. (P < 0.05)?	No							Do the medians vary signif. (P < 0.05)?	Yes							Do the medians vary signif. (P < 0.05)?	No
Number of groups	3							Number of groups	3							Number of groups	3							Number of groups	3							Number of groups	3							Number of groups	3							Number of groups	3
Kruskal-Wallis statistic	29.81							Kruskal-Wallis statistic	0.133							Kruskal-Wallis statistic	15.73							Kruskal-Wallis statistic	0.9861							Kruskal-Wallis statistic	1.614							Kruskal-Wallis statistic	14.34							Kruskal-Wallis statistic	0.1461
Data summary								Data summary								Data summary								Data summary								Data summary								Data summary								Data summary
Number of treatments (columns)	3							Number of treatments (columns)	3							Number of treatments (columns)	3							Number of treatments (columns)	3							Number of treatments (columns)	3							Number of treatments (columns)	3							Number of treatments (columns)	3
Number of values (total)	89							Number of values (total)	45							Number of values (total)	42							Number of values (total)	81							Number of values (total)	68							Number of values (total)	73							Number of values (total)	69
Number of families	1							Number of families	1							Number of families	1							Number of families	1							Number of families	1							Number of families	1							Number of families	1
Number of comparisons per family	3							Number of comparisons per family	3							Number of comparisons per family	3							Number of comparisons per family	3							Number of comparisons per family	3							Number of comparisons per family	3							Number of comparisons per family	3
Alpha	0.05							Alpha	0.05							Alpha	0.05							Alpha	0.05							Alpha	0.05							Alpha	0.05							Alpha	0.05
Dunn's multiple comparisons test	Mean rank diff.	Significant?	Summary	Adjusted P Value				Dunn's multiple comparisons test	Mean rank diff.	Significant?	Summary	Adjusted P Value				Dunn's multiple comparisons test	Mean rank diff.	Significant?	Summary	Adjusted P Value				Dunn's multiple comparisons test	Mean rank diff.	Significant?	Summary	Adjusted P Value				Dunn's multiple comparisons test	Mean rank diff.	Significant?	Summary	Adjusted P Value				Dunn's multiple comparisons test	Mean rank diff.	Significant?	Summary	Adjusted P Value				Dunn's multiple comparisons test	Mean rank diff.
XRI 7d vs. XRI 14d	-18.76	Yes	*	0.019	A-B			A2-1 7d vs. A2-1 14d	-1.733	No	ns	>0.9999	A-B			A2-2 7d vs. A2-2 14d	-12.79	Yes	*	0.0266	A-B			B-1 7d vs. B-12 14d	2.919	No	ns	>0.9999	A-B			C-4 7d vs. C-4 14d	-3.8	No	ns	>0.9999	A-B			C-5 7d vs. C-5 14d	-7.168	No	ns	0.642	A-B			CytoTape 7d vs. CytoTape 14d	0.4821
XRI 7d vs. XRI 18d	-35.54	Yes	***	<0.0001	A-C			A2-1 7d vs. A2-1 18d	-0.6667	No	ns	>0.9999	A-C			A2-2 7d vs. A2-2 18d	-16.51	Yes	***	0.0004	A-C			B-1 7d vs. B-1 18d	6.279	No	ns	0.9624	A-C			C-4 7d vs. C-4 18d	-9	No	ns	0.6499	A-C			C-5 7d vs. C-5 18d	-23.74	Yes	***	0.0005	A-C			CytoTape 7d vs. CytoTape 18d	-1.575
XRI 14d vs. XRI 18d	-16.78	Yes	*	0.0417	B-C			A2-1 14d vs. A2-1 18d	1.067	No	ns	>0.9999	B-C			A2-2 14d vs. A2-2 18d	-3.717	No	ns	>0.9999	B-C			B-1 14d vs. B-1 18d	3.36	No	ns	>0.9999	B-C			C-4 14d vs. C-4 18d	-5.2	No	ns	>0.9999	B-C			C-5 14d vs. C-5 18d	-16.57	Yes	*	0.0368	B-C			CytoTape 14d vs. CytoTape 18d	-2.057
Test details	Mean rank 1	Mean rank 2	Mean rank diff.	n1	n2	Z		Test details	Mean rank 1	Mean rank 2	Mean rank diff.	n1	n2	Z		Test details	Mean rank 1	Mean rank 2	Mean rank diff.	n1	n2	Z		Test details	Mean rank 1	Mean rank 2	Mean rank diff.	n1	n2	Z		Test details	Mean rank 1	Mean rank 2	Mean rank diff.	n1	n2	Z		Test details	Mean rank 1	Mean rank 2	Mean rank diff.	n1	n2	Z		Test details	Mean rank 1
XRI 7d vs. XRI 14d	26.74	45.5	-18.76	31	26	2.73		A2-1 7d vs. A2-1 14d	22.2	23.93	-1.733	15	15	0.3615		A2-2 7d vs. A2-2 14d	12.56	25.35	-12.79	17	10	2.617		B-1 7d vs. B-12 14d	43.84	40.92	2.919	31	25	0.4615		C-4 7d vs. C-4 14d	31.5	35.3	-3.8	28	30	0.7313		C-5 7d vs. C-5 14d	28.79	35.96	-7.168	31	24	1.243		CytoTape 7d vs. CytoTape 14d	34.63
XRI 7d vs. XRI 18d	26.74	62.28	-35.54	31	32	5.458		A2-1 7d vs. A2-1 18d	22.2	22.87	-0.6667	15	15	0.1391		A2-2 7d vs. A2-2 18d	12.56	29.07	-16.51	17	15	3.799		B-1 7d vs. B-1 18d	43.84	37.56	6.279	31	25	0.9928		C-4 7d vs. C-4 18d	31.5	40.5	-9	28	10	1.235		C-5 7d vs. C-5 18d	28.79	52.53	-23.74	31	18	3.776		CytoTape 7d vs. CytoTape 18d	34.63
XRI 14d vs. XRI 18d	45.5	62.28	-16.78	26	32	2.46		A2-1 14d vs. A2-1 18d	23.93	22.87	1.067	15	15	0.2225		A2-2 14d vs. A2-2 18d	25.35	29.07	-3.717	10	15	0.7422		B-1 14d vs. B-1 18d	40.92	37.56	3.36	25	25	0.5049		C-4 14d vs. C-4 18d	35.3	40.5	-5.2	30	10	0.7202		C-5 14d vs. C-5 18d	35.96	52.53	-16.57	24	18	2.505		CytoTape 14d vs. CytoTape 18d	34.14
[truncated: 5 more columns]

## Sheet: Fig. 1g, h
XRI vs. CytoTape
CytoTape	Data Set-B
vs.	vs.
XRI	Data Set-A
Mann Whitney test
P value	0.0004
Exact or approximate P value?	Exact
P value summary	***
Significantly different (P < 0.05)?	Yes
One- or two-tailed P value?	Two-tailed
Sum of ranks in column A,B	1256 , 2230
Mann-Whitney U	476
Difference between medians
Median of column A	0.1108, n=39
Median of column B	0.2360, n=44
Difference: Actual	0.1252
Difference: Hodges-Lehmann	0.09432

## Sheet: Fig. 3
Fos_peak amplitude			Fos_peak_FWHM			onset time of Arc and Fos			time to peak of Arc and Fos
Column B	Data Set-B		Column B	Data Set-B		Column B	Data Set-B		Column B	Data Set-B
vs.	vs.		vs.	vs.		vs.	vs.		vs.	vs.
Column A	Data Set-A		Column A	Data Set-A		Column A	Data Set-A		Column A	Data Set-A
Wilcoxon matched-pairs signed rank test			Wilcoxon matched-pairs signed rank test			Wilcoxon matched-pairs signed rank test			Wilcoxon matched-pairs signed rank test
P value	0.1309		P value	0.6953		P value	0.001		P value	0.0674
Exact or approximate P value?	Exact		Exact or approximate P value?	Exact		Exact or approximate P value?	Exact		Exact or approximate P value?	Exact
P value summary	ns		P value summary	ns		P value summary	***		P value summary	ns
Significantly different (P < 0.05)?	No		Significantly different (P < 0.05)?	No		Significantly different (P < 0.05)?	Yes		Significantly different (P < 0.05)?	No
One- or two-tailed P value?	Two-tailed		One- or two-tailed P value?	Two-tailed		One- or two-tailed P value?	Two-tailed		One- or two-tailed P value?	Two-tailed
Sum of positive, negative ranks	43.00 , -12.00		Sum of positive, negative ranks	23.00 , -32.00		Sum of positive, negative ranks	66.00 , 0.000		Sum of positive, negative ranks	12.00 , -54.00
Sum of signed ranks (W)	31		Sum of signed ranks (W)	-9		Sum of signed ranks (W)	66		Sum of signed ranks (W)	-42
Number of pairs	10		Number of pairs	10		Number of pairs	11		Number of pairs	11
Number of ties (ignored)	0		Number of ties (ignored)	0		Number of ties (ignored)	0		Number of ties (ignored)	0
Median of differences			Median of differences			Median of differences			Median of differences
Median	0.2095		Median	-0.07575		Median	7.56		Median	-7.892
How effective was the pairing?			How effective was the pairing?			How effective was the pairing?			How effective was the pairing?
rs (Spearman)	-0.2121		rs (Spearman)	0.2485		rs (Spearman)	0.7335		rs (Spearman)	0.8455
P value (one tailed)	0.2801		P value (one tailed)	0.2459		P value (one tailed)	0.0065		P value (one tailed)	0.0009
P value summary	ns		P value summary	ns		P value summary	**		P value summary	***
Was the pairing significantly effective?	No		Was the pairing significantly effective?	No		Was the pairing significantly effective?	Yes		Was the pairing significantly effective?	Yes
Fos_peak_weeks_long_FWHM			Fos_peak_weeks_long_FWHM
Column B	Data Set-B		Column B	Data Set-B
vs.	vs.		vs.	vs.
Column A	Data Set-A		Column A	Data Set-A
Wilcoxon matched-pairs signed rank test			Wilcoxon matched-pairs signed rank test
P value	0.375		P value	0.0021
Exact or approximate P value?	Exact		Exact or approximate P value?	Exact
P value summary	ns		P value summary	**
Significantly different (P < 0.05)?	No		Significantly different (P < 0.05)?	Yes
One- or two-tailed P value?	Two-tailed		One- or two-tailed P value?	Two-tailed
Sum of positive, negative ranks	8.000 , -20.00		Sum of positive, negative ranks	124.0 , -12.00
Sum of signed ranks (W)	-12		Sum of signed ranks (W)	112
Number of pairs	10		Number of pairs	16
Number of ties (ignored)	3		Number of ties (ignored)	0
Median of differences			Median of differences
Median	0		Median	7.44
How effective was the pairing?			How effective was the pairing?
rs (Spearman)	0.3354		rs (Spearman)	0.3405
P value (one tailed)	0.1706		P value (one tailed)	0.098
P value summary	ns		P value summary	ns
Was the pairing significantly effective?	No		Was the pairing significantly effective?	No

## Sheet: Fig. 4h
CREB activity
decoupled mode	Data Set-B
vs.	vs.
coupled mode	Data Set-A
Mann Whitney test
P value	0.2077
Exact or approximate P value?	Exact
P value summary	ns
Significantly different (P < 0.05)?	No
One- or two-tailed P value?	Two-tailed
Sum of ranks in column A,B	1489 , 1514
Mann-Whitney U	611
Difference between medians
Median of column A	0.3623, n=35
Median of column B	0.3019, n=42
Difference: Actual	-0.06041
Difference: Hodges-Lehmann	-0.04813
FOS activity
decoupled mode	Data Set-B
vs.	vs.
coupled mode	Data Set-A
Mann Whitney test
P value	0.0485
Exact or approximate P value?	Exact
P value summary	*
Significantly different (P < 0.05)?	Yes
One- or two-tailed P value?	Two-tailed
Sum of ranks in column A,B	1558 , 1445
Mann-Whitney U	542
Difference between medians
Median of column A	0.4318, n=35
Median of column B	0.2963, n=42
Difference: Actual	-0.1355
Difference: Hodges-Lehmann	-0.09241

## Sheet: Fig. 4i
FOS activity
Table Analyzed	Data 1
Column B	Data Set-B
vs.	vs.
Column A	Data Set-A
Mann Whitney test
P value	0.0087
Exact or approximate P value?	Exact
P value summary	**
Significantly different (P < 0.05)?	Yes
One- or two-tailed P value?	Two-tailed
Sum of ranks in column A,B	1110 , 1893
Mann-Whitney U	480
Difference between medians
Median of column A	-0.07703, n=35
Median of column B	0.01808, n=42
Difference: Actual	0.09511
Difference: Hodges-Lehmann	0.1223

## Sheet: Fig. 5f
Fos amplitude comparison among Cortex, CA1, and DG
Dunn's multiple comparisons test	Mean rank diff.	Significant?	Summary	Adjusted P Value
Cortex vs. CA1	110.8	No	ns	>0.9999	A-B
Cortex vs. DG	-1435	Yes	***	<0.0001	A-C
CA1 vs. DG	-1546	Yes	***	<0.0001	B-C
Test details	Mean rank 1	Mean rank 2	Mean rank diff.	n1	n2	Z
Cortex vs. CA1	5660	5549	110.8	605	1836	0.5999
Cortex vs. DG	5660	7095	-1435	605	11205	8.728
CA1 vs. DG	5549	7095	-1546	1836	11205	15.59

## Sheet: Fig. 5h
Fos			Dox
Column B	Exp		Column B	Exp
vs.	vs.		vs.	vs.
Column A	Crtl		Column A	Ctrl
Mann Whitney test			Mann Whitney test
P value	<0.0001		P value	<0.0001
Exact or approximate P value?	Approximate		Exact or approximate P value?	Approximate
P value summary	***		P value summary	****
Significantly different (P < 0.05)?	Yes		Significantly different (P < 0.05)?	Yes
One- or two-tailed P value?	Two-tailed		One- or two-tailed P value?	Two-tailed
Sum of ranks in column A,B	1655228 , 12175942		Sum of ranks in column A,B	1371068 , 13265687
Mann-Whitney U	1397107		Mann-Whitney U	1112947
Difference between medians			Difference between medians
Median of column A	0.01154, n=718		Median of column A	0.1495, n=718
Median of column B	0.03685, n=4692		Median of column B	0.3473, n=4692
Difference: Actual	0.02531		Difference: Actual	0.1978
Difference: Hodges-Lehmann	0.02084		Difference: Hodges-Lehmann	0.149

## Sheet: Extended Data Fig. 1a
XRI vs. CytoTape
CytoTape	Data Set-B
vs.	vs.
XRI	Data Set-A
Mann Whitney test
P value	<0.0001
Exact or approximate P value?	Approximate
P value summary	***
Significantly different (P < 0.05)?	Yes
One- or two-tailed P value?	Two-tailed
Sum of ranks in column A,B	1503462 , 501541
Mann-Whitney U	40
Difference between medians
Median of column A	4.920, n=1001
Median of column B	4.362, n=1001
Difference: Actual	-0.558
Difference: Hodges-Lehmann	-0.607

## Sheet: Extended Data Fig. 2
For cultured neurons
Table Analyzed	Resting poteintial		Table Analyzed	Action potential amplitutde		Table Analyzed	Holding current		Table Analyzed	Membrane capacitance		Table Analyzed	Membrane resistance		Table Analyzed	amplitude of calcium spikes		Table Analyzed	frequency of calcium spikes		Table Analyzed	Synchronous firing rate		Table Analyzed	coeffcient of variantion		Table Analyzed	EPSC amplitudes (pA)		Table Analyzed	inter-event-interval (ms)
Column B	CytoTape		Column B	CytoTape		Column B	CytoTape		Column B	CytoTape		Column B	CytoTape		Column B	CytoTape		Column B	CytoTape		Column B	CytoTape		Column B	CytoTape		Column B	CytoTape		Column B	CytoTape
vs.	vs.		vs.	vs.		vs.	vs.		vs.	vs.		vs.	vs.		vs.	vs.		vs.	vs.		vs.	vs.		vs.	vs.		vs.	vs.		vs.	vs.
Column A	Ctrl		Column A	Ctrl		Column A	Ctrl		Column A	Ctrl		Column A	Crtl		Column A	Ctrl		Column A	Ctrl		Column A	Ctrl		Column A	Ctrl		Column A	Ctrl		Column A	Ctrl
Mann Whitney test			Mann Whitney test			Mann Whitney test			Mann Whitney test			Mann Whitney test			Mann Whitney test			Mann Whitney test			Mann Whitney test			Mann Whitney test			Mann Whitney test			Mann Whitney test
P value	0.2341		P value	0.3562		P value	0.8421		P value	0.6038		P value	0.1333		P value	0.1708		P value	0.3635		P value	0.4646		P value	0.3704		P value	0.2345		P value	0.0939
Exact or approximate P value?	Exact		Exact or approximate P value?	Exact		Exact or approximate P value?	Exact		Exact or approximate P value?	Exact		Exact or approximate P value?	Exact		Exact or approximate P value?	Approximate		Exact or approximate P value?	Approximate		Exact or approximate P value?	Exact		Exact or approximate P value?	Exact		Exact or approximate P value?	Exact		Exact or approximate P value?	Exact
P value summary	ns		P value summary	ns		P value summary	ns		P value summary	ns		P value summary	ns		P value summary	ns		P value summary	ns		P value summary	ns		P value summary	ns		P value summary	ns		P value summary	ns
Significantly different (P < 0.05)?	No		Significantly different (P < 0.05)?	No		Significantly different (P < 0.05)?	No		Significantly different (P < 0.05)?	No		Significantly different (P < 0.05)?	No		Significantly different (P < 0.05)?	No		Significantly different (P < 0.05)?	No		Significantly different (P < 0.05)?	No		Significantly different (P < 0.05)?	No		Significantly different (P < 0.05)?	No		Significantly different (P < 0.05)?	No
One- or two-tailed P value?	Two-tailed		One- or two-tailed P value?	Two-tailed		One- or two-tailed P value?	Two-tailed		One- or two-tailed P value?	Two-tailed		One- or two-tailed P value?	Two-tailed		One- or two-tailed P value?	Two-tailed		One- or two-tailed P value?	Two-tailed		One- or two-tailed P value?	Two-tailed		One- or two-tailed P value?	Two-tailed		One- or two-tailed P value?	Two-tailed		One- or two-tailed P value?	Two-tailed
Sum of ranks in column A,B	105 , 85		Sum of ranks in column A,B	78 , 112		Sum of ranks in column A,B	93 , 97		Sum of ranks in column A,B	83 , 107		Sum of ranks in column A,B	109 , 81		Sum of ranks in column A,B	34486 , 30855		Sum of ranks in column A,B	35776 , 30655		Sum of ranks in column A,B	73 , 80		Sum of ranks in column A,B	91 , 62		Sum of ranks in column A,B	80 , 56		Sum of ranks in column A,B	79 , 41
Mann-Whitney U	30		Mann-Whitney U	33		Mann-Whitney U	42		Mann-Whitney U	38		Mann-Whitney U	26		Mann-Whitney U	14785		Mann-Whitney U	15475		Mann-Whitney U	28		Mann-Whitney U	26		Mann-Whitney U	20		Mann-Whitney U	13
Difference between medians			Difference between medians			Difference between medians			Difference between medians			Difference between medians			Difference between medians			Difference between medians			Difference between medians			Difference between medians			Difference between medians			Difference between medians
Median of column A	-56.50, n=9		Median of column A	78.17, n=9		Median of column A	-32.78, n=9		Median of column A	59.60, n=9		Median of column A	348.9, n=9		Median of column A	0.1228, n=198		Median of column A	8.500, n=201		Median of column A	6.500, n=9		Median of column A	0.2779, n=9		Median of column A	-55.43, n=8		Median of column A	742.7, n=8
Median of column B	-58.70, n=10		Median of column B	84.58, n=10		Median of column B	-32.14, n=10		Median of column B	58.50, n=10		Median of column B	276.6, n=10		Median of column B	0.1272, n=163		Median of column B	9.000, n=163		Median of column B	8.200, n=8		Median of column B	0.2114, n=8		Median of column B	-79.97, n=8		Median of column B	358.4, n=7
Difference: Actual	-2.2		Difference: Actual	6.407		Difference: Actual	0.6375		Difference: Actual	-1.101		Difference: Actual	-72.29		Difference: Actual	0.004447		Difference: Actual	0.5		Difference: Actual	1.7		Difference: Actual	-0.06645		Difference: Actual	-24.54		Difference: Actual	-384.3
Difference: Hodges-Lehmann	-2.75		Difference: Hodges-Lehmann	4.888		Difference: Hodges-Lehmann	-0.7977		Difference: Hodges-Lehmann	2.022		Difference: Hodges-Lehmann	-61.44		Difference: Hodges-Lehmann	0.01307		Difference: Hodges-Lehmann	0.5		Difference: Hodges-Lehmann	1.15		Difference: Hodges-Lehmann	-0.05112		Difference: Hodges-Lehmann	-27.93		Difference: Hodges-Lehmann	-441.1

## Sheet: Extended Data Fig. 3
For HEK cells
Table Analyzed	GRP78/BiP		Table Analyzed	TOMM20		Table Analyzed	Cleaved Caspase-3		Table Analyzed	Ki67		Table Analyzed	Ethidium Homodimer-1		Table Analyzed	Calcein-AM		Table Analyzed	pCREB		Table Analyzed	FOS		Table Analyzed	EGR1		Table Analyzed	pElk-1		Table Analyzed	pERK1/2
Column B	CytoTape		Column B	CytoTape		Column B	CytoTape		Column B	CytoTape		Column B	CytoTape		Column B	CytoTape		Column B	CytoTape		Column B	CytoTape		Column B	CytoTape		Column B	CytoTape		Column B	CytoTape
vs.	vs.		vs.	vs.		vs.	vs.		vs.	vs.		vs.	vs.		vs.	vs.		vs.	vs.		vs.	vs.		vs.	vs.		vs.	vs.		vs.	vs.
Column A	Crtl		Column A	Crtl		Column A	Crtl		Column A	Crtl		Column A	Ctrl		Column A	Ctrl		Column A	Ctrl		Column A	Ctrl		Column A	Ctrl		Column A	Ctrl		Column A	Ctrl
Mann Whitney test			Mann Whitney test			Mann Whitney test			Mann Whitney test			Mann Whitney test			Mann Whitney test			Mann Whitney test			Mann Whitney test			Mann Whitney test			Mann Whitney test			Mann Whitney test
P value	0.9849		P value	0.8534		P value	0.9705		P value	0.9705		P value	0.7808		P value	0.9576		P value	0.9705		P value	0.7959		P value	0.7959		P value	0.8534		P value	0.9705
Exact or approximate P value?	Exact		Exact or approximate P value?	Exact		Exact or approximate P value?	Exact		Exact or approximate P value?	Exact		Exact or approximate P value?	Exact		Exact or approximate P value?	Exact		Exact or approximate P value?	Exact		Exact or approximate P value?	Exact		Exact or approximate P value?	Exact		Exact or approximate P value?	Exact		Exact or approximate P value?	Exact
P value summary	ns		P value summary	ns		P value summary	ns		P value summary	ns		P value summary	ns		P value summary	ns		P value summary	ns		P value summary	ns		P value summary	ns		P value summary	ns		P value summary	ns
Significantly different (P < 0.05)?	No		Significantly different (P < 0.05)?	No		Significantly different (P < 0.05)?	No		Significantly different (P < 0.05)?	No		Significantly different (P < 0.05)?	No		Significantly different (P < 0.05)?	No		Significantly different (P < 0.05)?	No		Significantly different (P < 0.05)?	No		Significantly different (P < 0.05)?	No		Significantly different (P < 0.05)?	No		Significantly different (P < 0.05)?	No
One- or two-tailed P value?	Two-tailed		One- or two-tailed P value?	Two-tailed		One- or two-tailed P value?	Two-tailed		One- or two-tailed P value?	Two-tailed		One- or two-tailed P value?	Two-tailed		One- or two-tailed P value?	Two-tailed		One- or two-tailed P value?	Two-tailed		One- or two-tailed P value?	Two-tailed		One- or two-tailed P value?	Two-tailed		One- or two-tailed P value?	Two-tailed		One- or two-tailed P value?	Two-tailed
Sum of ranks in column A,B	105.5 , 104.5		Sum of ranks in column A,B	102 , 108		Sum of ranks in column A,B	104 , 106		Sum of ranks in column A,B	104 , 106		Sum of ranks in column A,B	101 , 109		Sum of ranks in column A,B	104 , 106		Sum of ranks in column A,B	104 , 106		Sum of ranks in column A,B	101 , 109		Sum of ranks in column A,B	109 , 101		Sum of ranks in column A,B	102 , 108		Sum of ranks in column A,B	104 , 106
Mann-Whitney U	49.5		Mann-Whitney U	47		Mann-Whitney U	49		Mann-Whitney U	49		Mann-Whitney U	46		Mann-Whitney U	49		Mann-Whitney U	49		Mann-Whitney U	46		Mann-Whitney U	46		Mann-Whitney U	47		Mann-Whitney U	49
Difference between medians			Difference between medians			Difference between medians			Difference between medians			Difference between medians			Difference between medians			Difference between medians			Difference between medians			Difference between medians			Difference between medians			Difference between medians
Median of column A	0.03120, n=10		Median of column A	0.9730, n=10		Median of column A	1.000, n=10		Median of column A	84.12, n=10		Median of column A	0.4650, n=10		Median of column A	99.99, n=10		Median of column A	0.9963, n=10		Median of column A	0.9825, n=10		Median of column A	0.9901, n=10		Median of column A	0.9982, n=10		Median of column A	1.009, n=10
Median of column B	0.03050, n=10		Median of column B	0.9908, n=10		Median of column B	0.9997, n=10		Median of column B	84.32, n=10		Median of column B	0.4900, n=10		Median of column B	99.96, n=10		Median of column B	0.9989, n=10		Median of column B	0.9781, n=10		Median of column B	0.9927, n=10		Median of column B	1.009, n=10		Median of column B	0.9988, n=10
Difference: Actual	-0.0007		Difference: Actual	0.01774		Difference: Actual	-0.0005021		Difference: Actual	0.2045		Difference: Actual	0.025		Difference: Actual	-0.0255		Difference: Actual	0.002581		Difference: Actual	-0.004397		Difference: Actual	0.002526		Difference: Actual	0.01044		Difference: Actual	-0.01016
Difference: Hodges-Lehmann	-0.0002		Difference: Hodges-Lehmann	0.001952		Difference: Hodges-Lehmann	3.814e-05		Difference: Hodges-Lehmann	0.3565		Difference: Hodges-Lehmann	0.0105		Difference: Hodges-Lehmann	0		Difference: Hodges-Lehmann	0.0002991		Difference: Hodges-Lehmann	0.00207		Difference: Hodges-Lehmann	-0.002499		Difference: Hodges-Lehmann	0.009726		Difference: Hodges-Lehmann	0.003176

[truncated: 7 more sheets: Extended Data Fig. 4, Extended Data Fig. 7, Fig. S18, Extended Data Fig. 8, Extended Data Fig. 9, Extended Data Fig. 10, Fig. S13b, Fig. S13d]
