# Supplementary material for: Scalable and multiplexed recorders of gene regulation dynamics across weeks
Source: Nature. 2026 Jan 26;652(8111):1038–48. doi: 10.1038/s41586-026-10156-9 (PMC13102694; doi:10.1038/s41586-026-10156-9)
Supplement: Supplementary file 7 — Source Data Fig. 5 [file 41586_2026_10156_MOESM7_ESM.xlsx]

## Sheet: Fig. 5i
Ctrl	Exp
0.133103	-0.0260559
0.191751	0.0844903
0.103171	0.00749282
0.221376	0.405309
0.140638	0.0774826
0.132692	-0.131945
0.0986877	-0.0187062
0.129712	-0.109533
0.0992492	-0.0210531
0.364252	0.00471092
0.101413	0.626632
0.358592	0.326763
0.165362	0.768905
0.191039	0.169518
0.503519	0.252712
0.121476	-0.102719
0.0894463	-0.211414
0.102466	0.171008
0.145266	0.118613
0.353645	0.190127
0.0524773	3.80842
0.0455179	1.07915
0.112113	0.180141
0.0740362	0.285453
0.111827	1.88354
0.912444	0.206696
0.068719	0.166034
0.179477	1.02717
0.370394	0.0117833
0.44135	0.163392
0.730468	0.0707068
0.130443	1.16977
0.0845006	3.78216
0.140109	0.620292
0.200935	0.120551
0.119328	0.392421
0.391968	0.0154965
0.0790178	0.19966
0.379971	0.155404
0.829125	0.151209
0.244132	0.0101891
0.349024	-0.0844662
1.05451	0.0885183
0.134407	0.458489
0.151228	0.608518
0.124413	0.63695
0.0386453	0.0837587
0.226035	0.0747167
0.170239	0.0962812
0.11764	2.43415
0.231851	0.0788538
0.0646006	0.121231
0.101838	0.121353
0.239892	0.038935
0.0929958	0.267185
0.0845359	0.304715
0.131433	-0.00733627
0.0687511	0.346742
0.0769776	0.0356924
0.069494	1.09239
0.157057	0.17125
0.0630111	0.226657
0.0807875	0.150094
0.527893	0.055595
0.392607	0.196558
0.0833822	0.10594
0.0818818	-0.124914
0.0828098	0.175022
0.117101	0.5475
0.102802	0.747677
0.124537	0.0219197
0.0569346	0.321577
0.0558209	3.14301
0.209842	0.169394
0.941863	0.343512
0.0681512	0.0115576
0.165886	-0.245888
0.0939673	0.113894
0.0707838	0.0663421
0.178707	-0.0323527
0.0816723	0.593937
0.19843	0.11637
0.222023	1.46272
0.154374	0.495747
0.115587	13.3347
0.245132	0.282803
0.0466572	-0.347367
0.0851078	0.111419
0.0899154	0.193695
0.0963129	0.732511
0.0934973	0.708513
0.0942979	5.3056
0.24502	0.991274
0.165612	2.27659
0.339349	0.195609
0.0555945	0.352776
1.90978	0.368592
0.138687	0.540338
0.0526143	0.336574
0.107657	0.852689
0.379793	0.0937281
0.290953	0.161976
1.48198	0.0864559
0.145476	0.490295
0.134731	0.463052
0.195037	0.0951094
0.275633	0.108875
0.247982	0.0519274
0.594763	-0.115185
0.608828	0.137839
0.141481	0.0564893
0.0844936	0.962997
0.10436	-0.0363996
0.0650004	-0.00842419
0.117906	0.215332
0.07535	0.0910785
0.144155	0.328928
0.0972035	0.322946
0.167185	4.14359
0.183286	1.56141
0.126767	0.175916
0.163071	1.72662
0.133578	0.255988
1.63837	-0.0706014
0.0639248	0.319722
0.305662	-0.0281987
0.0565423	0.00706117
0.162745	0.0409456
0.142084	0.681374
0.375496	0.560165
0.0737545	0.337004
0.49758	0.442502
0.0808753	0.678061
0.0624619	0.168048
0.0548959	0.198923
0.132926	0.0543851
0.0414359	3.74603
0.14142	0.733715
0.129596	0.0680654
0.178101	3.26936
0.141708	0.163569
0.237386	1.0758
0.1452	0.155402
0.102268	0.383624
0.095097	0.733421
0.174571	0.308475
0.418132	0.202811
0.178175	0.0723893
0.059433	0.393831
0.223353	1.10681
0.0739916	0.0722905
0.0651952	-0.00622586
0.135173	0.0776492
0.133036	0.220139
0.149356	2.82837
0.676149	0.233948
0.1814	0.283733
0.0760149	0.527364
0.116317	0.0552647
0.13158	-0.0252072
0.0734026	0.149513
0.0749722	0.0310735
0.0623018	0.224908
0.172543	0.357947
0.0930109	-0.13155
0.199049	0.0210492
0.714135	-0.00891447
0.279526	0.0241686
0.172712	-0.0342889
0.157828	1.65197
0.890771	0.0738734
0.249888	-0.50301
0.161882	0.354746
0.122278	0.132756
0.131797	-0.0150965
0.0258184	0.0683551
0.594519	2.00435
0.126004	0.0191138
0.272047	0.137085
0.105785	0.103391
0.255092	0.384968
0.118803	0.00365912
0.258542	0.115192
0.0806974	1.66428
0.119552	0.0955435
0.0883274	0.226734
0.136554	0.381612
0.164951	0.153347
0.281001	0.182231
0.165921	-0.172998
0.0730127	0.40189
0.0502059	0.191509
0.332128	0.264022
0.446796	0.633605
0.0842652	0.215339
0.522019	0.100209
0.148045	0.274917
0.0980911	-0.0202579
0.048118	0.355722
0.131296	0.0772009
0.115012	4.52615
0.10904	0.622481
0.498592	0.424558
0.0761091	0.231044
0.0847496	0.144549
0.087884	0.218561
0.14912	0.692852
0.890993	-0.276683
0.111118	0.16403
0.0768134	-0.0362148
0.0788931	0.598412
0.0948304	0.277041
0.893193	2.48758
0.145211	0.671201
0.200513	-0.399947
0.185193	0.0647302
0.0889298	1.51451
0.0951601	0.103808
0.0884232	0.450138
0.0481019	3.42311
0.888473	0.234917
0.0868013	0.839824
3.49156	0.0954626
0.562168	0.139741
0.426417	0.111089
0.169193	7.40313
1.0893	0.282233
0.140947	0.138223
0.565272	1.04385
0.099818	0.166468
0.355507	1.66859
2.02955	0.800919
0.0588507	0.199029
0.0674028	0.380798
1.0962	0.19953
0.0629016	1.15464
0.516021	0.195831
0.159673	0.0329687
0.0719269	0.210263
0.12289	12.9879
0.0623058	1.82172
0.231744	0.451227
0.0769292	0.218575
0.0835019	0.122955
0.694781	0.881521
0.397936	2.33766
0.471112	-0.14331
1.15823	0.555933
0.144243	0.166675
0.446574	0.0437545
0.40591	0.593339
0.0999833	-0.0465026
0.18833	0.345428
0.132114	3.19815
0.130414	-0.0522613
0.111353	1.06537
1.2898	0.145794
0.351323	-0.00925074
0.135341	0.410445
0.261311	0.470539
0.166166	0.546198
0.145768	0.0812793
0.0782518	-0.093343
0.566572	0.0974823
0.0953403	0.200812
0.848563	0.268229
0.0665135	0.367901
0.185916	-0.0886641
0.190133	1.01828
0.0743157	0.866178
0.041388	3.46913
0.339189	14.8521
0.296954	1.27347
0.149554	0.471063
0.0874708	0.0312917
0.081534	1.72366
0.230587	0.195249
0.354657	0.286128
0.432616	0.177517
0.565346	-0.0384312
0.124046	0.314186
0.527396	0.153086
0.534448	1.65879
0.133369	2.91101
0.172315	-0.184682
0.094596	0.560415
0.264126	0.922307
0.483447	-0.0652169
0.0951288	0.165167
0.0598777	-0.103264
0.0918622	-0.149839
0.0582838	0.822948
0.0504647	0.0938962
0.134441	0.245492
0.475219	0.131874
0.0806435	0.0266687
0.190318	-0.109705
0.107167	0.252547
0.126885	0.0415945
0.140426	-0.0453831
0.0944893	1.6572
0.191447	-0.124361
0.209917	0.280537
0.172265	0.172534
0.116306	0.297207
0.906533	-0.0160474
0.815425	0.428873
0.551628	1.12135
0.122084	0.182252
0.138673	2.23552
0.178855	0.300883
0.23332	1.03241
0.904576	0.486752
0.117304	0.230035
0.0919211	0.320366
0.0808956	1.5349
0.0398961	0.106667
0.0898234	0.0705429
0.198419	0.0343738
0.205031	-0.00501183
0.109846	-0.0878759
0.68332	1.20856
1.74874	0.221395
0.0970578	0.245327
0.0356922	0.146825
0.0726858	0.14325
0.0675567	0.252724
0.152146	0.231613
0.301157	0.352225
0.128985	0.0295592
0.0683557	2.22691
0.168163	0.186885
0.191454	-0.141959
0.106255	1.26629
0.126428	-0.350016
0.107464	-0.198046
0.114959	0.237772
0.217058	0.221524
0.300535	1.52597
0.23861	0.487032
0.117259	0.0376153
0.220288	0.345799
0.0948817	0.0516749
0.0651195	0.0292133
0.116879	0.328753
0.218416	1.11166
2.85215	0.338337
0.0950246	0.233871
0.173565	0.709016
0.419886	0.0962928
1.11462	1.24653
0.108132	0.379862
0.166981	0.449607
0.0941439	0.132005
0.241153	0.0407809
0.20758	0.997814
0.133675	0.149523
0.0997099	0.181818
0.147496	-0.530884
0.376296	0.263954
0.141079	-0.0274118
1.56271	6.49169
0.177051	0.581379
0.150632	0.0355307
0.0366032	0.376558
0.958611	0.223295
0.110118	0.394517
0.146408	-0.0445939
1.19862	-0.0376455
0.226751	0.704522
0.157254	-0.214041
0.356444	0.152153
0.133064	0.602877
0.182682	0.375274
0.309746	0.625392
0.181206	-0.021891
0.549595	0.231909
0.0715903	0.273202
0.101725	0.441684
0.119385	0.367982
0.0722522	0.380973
0.245327	0.926795
0.187846	0.17318
0.253794	0.0836232
0.133556	0.0732001
0.540082	0.78466
0.185539	-0.0227794
0.53689	-0.125627
0.145377	1.41281
0.0624674	0.0328713
0.0919204	0.485833
0.0805054	0.142846
0.150595	0.3926
0.176222	3.49946
0.0713988	0.027829
0.347521	0.563322
0.326989	1.60118
0.189089	0.296428
0.593944	0.488893
0.386615	0.0780565
0.0820442	1.6414
0.269619	0.495419
0.582151	0.453419
0.841196	0.386936
0.0781875	-0.00137107
3.08619	-0.104902
0.176779	1.15436
0.268542	2.14272
0.687976	0.158137
0.148254	0.0712499
0.38656	0.554012
0.0296029	1.3645
1.17531	0.17861
0.223006	2.46742
0.623842	0.279662
1.41482	0.436681
0.115299	0.290693
0.297317	-0.0173212
0.381168	0.628582
0.0778407	0.138175
0.186227	0.163981
0.992479	0.281354
0.17533	0.101841
0.0690177	1.95472
0.0472442	0.6678
0.150694	2.91104
0.162764	0.736957
0.102222	0.291612
0.112842	0.294217
0.115319	0.320235
0.139569	0.0500261
0.156707	6.8396
0.792492	0.358093
0.104421	5.1863
0.037313	1.36655
0.254212	0.520003
0.0780001	0.483717
0.891116	0.370619
0.106892	1.44202
0.468751	0.0779782
0.0746737	0.76788
0.145284	0.779959
0.156317	0.0362134
0.140322	0.253162
0.119308	1.82041
0.1284	0.738374
0.146911	0.213062
0.114508	0.0897655
0.179585	0.248949
0.0717867	0.0389371
0.118388	0.197925
0.163171	0.582836
0.11273	1.20731
0.11331	0.55346
0.616632	0.669947
0.11789	0.31086
0.653226	0.545895
0.0718126	0.13899
0.0774198	0.186399
0.0672201	-0.0700004
0.193963	0.149511
0.101445	3.75485
0.18108	0.0877551
0.144633	0.636934
0.293521	0.426363
0.16106	0.410568
0.0446894	-0.0628101
0.332566	0.0569444
0.337129	0.165903
0.0766052	0.872432
0.134887	0.143018
0.197319	-0.00366577
0.141951	-0.135325
0.509584	0.444015
0.484186	0.500624
0.23007	0.158588
0.226236	0.147398
0.0582994	0.338984
0.75753	0.207959
0.330425	2.59316
0.0910887	0.142296
0.170977	0.0868947
0.224955	0.712319
0.128417	0.747107
0.0820318	0.154082
0.119298	2.75751
0.202629	0.665888
0.0957818	0.295474
0.258976	3.94715
0.129287	0.256151
0.188086	-0.352847
0.2885	0.37612
0.197117	0.0618016
0.12935	1.12575
0.107493	0.576222
0.461928	0.250635
0.142276	0.350689
0.181309	0.340584
0.793805	0.161821
0.159447	0.702404
0.129418	0.759504
0.717463	0.694391
0.296854	0.182304
0.0566992	0.423971
0.238599	0.020733
0.153954	1.28291
2.58952	0.01144
0.239474	0.856828
0.0871179	-0.0473583
0.242107	1.82723
0.110862	1.32853
0.121102	0.0403327
0.0557233	-0.0187119
0.0883238	3.62955
0.170901	0.227641
0.0925855	0.103536
0.0947263	0.192441
0.175417	1.63943
0.108843	0.266877
0.0790139	1.0049
0.237251	0.132907
0.142722	0.481401
0.112694	0.141948
0.159547	0.620244
0.18371	0.207023
0.0639944	0.26238
0.075669	0.245856
0.193387	1.287
0.0896781	0.0446521
0.0413311	0.134411
0.128863	0.132265
0.188386	0.578331
0.0997983	2.3804
0.144337	0.097398
0.482664	0.20342
0.0655002	0.0288936
0.320068	0.295083
0.144559	0.307796
0.187285	0.334472
0.0852246	0.900575
0.113546	0.158024
0.323469	1.11416
0.0618481	-0.15241
0.164234	0.199993
1.31029	0.0686292
0.720117	0.29496
0.163057	0.59151
0.0550975	-0.00350763
0.0876034	0.0181892
0.0762324	0.0757812
0.104289	0.928534
0.114981	0.217567
0.110665	0.475133
0.145989	0.241546
0.174418	0.0898186
0.323397	0.842806
0.0950613	1.82333
0.0993737	1.80863
0.104128	0.218365
0.0908878	0.141169
0.14003	0.0601563
0.283716	-0.120717
0.0750241	-0.0153063
0.0660093	0.371608
6.7861	0.118369
0.232997	0.827399
0.0800208	0.114169
0.178847	-0.0162773
0.161924	0.411822
0.308282	0.233801
0.531428	0.117668
0.0838015	0.237945
0.194958	0.0455937
0.125772	0.0439397
0.195768	0.0363634
0.466766	0.0526378
0.090593	0.225714
0.138048	0.10135
0.374207	-0.00387266
0.132544	-0.0618467
0.179149	0.272817
0.356357	1.90067
0.280856	-0.356963
0.091057	0.0921373
0.0522478	1.10074
0.0910039	1.22034
0.165507	0.0612645
0.150162	0.917712
0.0736873	1.37566
0.286464	0.338928
0.184004	0.372012
0.181495	-0.0850432
0.109871	1.60586
0.116972	0.257803
0.184328	0.389295
0.291656	0.0857149
0.250965	0.0622311
0.222149	2.08177
0.0744032	0.108253
0.109294	0.0243512
0.0657513	0.843603
0.125707	-0.0648191
0.0872378	-0.0294788
0.396283	0.0202282
0.0896842	0.114745
0.605959	0.0725256
0.0648229	3.49233
0.404787	0.35947
0.347317	0.123229
0.707291	0.649728
0.166144	4.3994
0.579569	0.895882
0.109366	0.0112935
1.41488	3.18703
0.28275	-0.0537766
0.132452	1.43784
0.391792	0.0602585
0.0731026	0.402413
0.144674	-0.0185652
0.15728	1.53648
0.102144	0.0377956
2.0637	-0.0638208
0.155349	1.4385
0.306393	0.306279
0.201038	0.980703
0.261484	-0.0523059
0.564846	0.964141
0.08234	0.353818
0.1408	0.602835
1.03507	0.132404
0.114348	0.416476
0.450336	0.447747
0.178737	3.47867
0.0594333	0.402305
0.306867	0.124185
0.116974	0.448682
0.254472	0.621782
0.248941	5.79653
0.201793	1.06569
0.333769	0.126511
0.0724165	1.42668
0.150977	0.906365
0.0488494	0.18952
0.962287	0.355391
0.185528	-0.013868
1.30378	1.01685
0.161288	0.155181
0.161358	0.171149
0.209515	0.488607
0.0682403	0.0112243
0.249971	0.861717
0.70957	11.9335
0.171405	0.0126216
0.309768	0.3514
1.12311	-0.00622796
0.37635	0.156848
0.217693	0.688711
0.208976	-0.139999
0.0861237	0.471828
0.108604	0.744466
0.292969	0.0508512
0.222962	0.190676
1.80617	-0.0913177
0.262866	1.34563
2.61811	0.295565
0.2238	0.598882
0.254179	2.20542
0.966568	0.0763619
0.335738	0.872835
1.09455	0.376579
0.173878	0.173255
0.223884	0.596825
0.112681	-0.0162195
0.132303	0.249851
0.0820873	0.169403
0.126579	0.226295
0.436628	-0.0558849
0.195954	0.0608085
0.0612969	0.172801
0.0977834	0.218397
0.063531	1.17123
0.34633	-0.155102
0.108542	2.44976
0.11769	0.255257
0.125932	0.0692258
0.718439	1.27427
0.378425	0.261342
0.17699	0.394317
0.0746633	0.228954
0.153016	0.286976
0.161372	0.0691016
0.0979073	1.79124
0.506316	0.355874
0.186081	0.38402
0.452763	0.13943
0.28983	0.0763914
0.0589867	0.0219149
0.10675	0.360491
0.227619	0.729003
0.232843	3.98293
0.0951695	-0.0750979
0.124621	0.114721
0.128555	0.279331
0.0979962	0.0170191
0.732388	1.01912
0.115892	0.0580193
0.0681721	0.220026
0.380569	0.241185
0.0824714	0.710716
0.39164	0.0536297
0.542466	-0.0965541
0.223765	6.30101
0.193444	0.100857
0.106889	2.09683
0.0665577	1.15042
0.153382	0.208208
0.0731662	0.232381
0.210295	0.185995
	2.4006
	0.330654
	-0.148991
	0.315034
	0.366962
	-0.232647
	0.194828
	4.38359
	0.418732
	-0.0194389
	0.0147577
	0.728845
	0.217468
	0.038003
	0.229193
	0.448203
	0.967875
	-0.0559927
	0.165073
	0.235906
	0.948952
	0.0616148
	0.194439
	0.764972
	0.726436
	0.0150036
	0.107376
	0.1453
	1.27706
	0.61892
	0.725892
	0.0496875
	0.533381
	0.339215
	4.05691
	0.167508
	0.125943
	0.264906
	0.162032
	0.304257
	0.177161
	0.0830597
	0.467006
	1.37052
	1.4176
	0.390822
	0.145597
	0.119825
	0.678815
	-0.0791353
	0.662262
	0.313069
	5.85785
	0.196863
	0.028385
	0.0686647
	0.268799
	0.227067
	0.473544
	-0.186381
	0.0290973
	1.01662
	0.22872
	0.0641505
	0.0907148
	0.424298
	0.101381
	0.446522
	0.481317
	-0.0419539
	8.84124
	0.149279
	1.07232
	0.366006
	0.101809
	0.0719287
	-0.0487138
	0.517914
	0.106452
	-0.205849
	1.51405
	2.80609
	1.21869
	-0.0796188
	0.0371646
	1.07165
	0.171884
	0.105256
	-0.121331
	0.068732
	0.215939
	0.204218
	0.212879
	0.210887
	-0.0386245
	-0.292028
	0.110727
	0.40697
	0.694512
	0.0708207
	1.81921
	-0.130955
	1.63748
	-0.73183
	0.0374022
	0.378677
	0.0220983
	1.17255
	0.036262
	1.311
	0.233854
	0.0853392
	0.193415
	0.139651
	0.655546
	0.336337
	0.828069
	0.0688502
	-0.0297566
	0.176537
	0.305282
	-0.0290914
	0.335198
	-0.23876
	0.0617446
	0.142648
	1.47635
	-0.029888
	1.84533
	0.181997
	0.191192
	1.92151
	4.54728
	0.326348
	0.414209
	0.381311
	0.201386
	0.238971
	0.112887
	-0.0428735
	0.788959
	0.362009
	0.864945
	0.184257
	0.668158
	0.345075
	0.18406
	0.936869
	0.262945
	2.43775
	0.694414
	0.0802586
	-0.00104163
	0.292302
	0.551799
	2.30032
	1.50077
	-0.114325
	0.657007
	0.338224
	-0.0275366
	0.185446
	0.162263
	0.963986
	-0.292243
	0.123688
	1.11034
	0.631576
	0.0230615
	-0.121436
	1.7671
	0.27708
	0.117771
	0.259961
	0.793421
	0.0246021
	1.3847
	0.769523
	1.32853
	0.201926
	-0.126781
	0.0422977
	0.0197995
	0.136251
	0.174599
	0.112571
	0.143587
	-0.0957885
	0.49523
	0.685141
	0.136158
	0.0739202
	0.519946
	0.498467
	-0.0767528
	5.13878
	1.653
	0.677474
	7.08747
	2.39152
	0.241189
	1.68658
	0.160204
	0.0813194
	-0.1457
	0.194611
	1.18508
	0.190944
	0.137947
	0.110121
	0.29452
	0.0930928
	1.2474
	0.0257122
	0.118614
	0.106856
	0.13511
	0.0198635
	1.23302
	0.0518814
	0.109626
	0.114315
	0.863959
	0.257859
	0.830217
	0.309584
	0.0716254
	0.70096
	0.0426966
	-0.67939
	0.163779
	0.284687
	0.347667
	-0.0882582
	0.487849
	1.22404
	0.321462
	0.487686
	-0.0990241
	0.363826
	0.563745
	2.59643
	0.0696475
	0.542436
	0.518603
	0.906632
	-0.0486316
	0.00270117
	0.204623
	0.199239
	0.188397
	0.602478
	0.813506
	-0.152897
	0.689691
	0.0358879
	0.571928
	-0.0695693
	0.95281
	0.535989
	0.383952
	0.151035
	0.108909
	0.0200782
	0.235266
	0.0259779
	-0.02726
	1.86499
	0.766454
	-0.0297618
	2.32789
	0.255263
	0.114222
	0.0728465
	0.647311
	0.554481
	0.721269
	0.109541
	1.9584
	-0.00194359
	0.0500988
	0.871618
	0.275179
	0.0945715
	-0.276565
	0.000465329
	0.00328681
	1.49555
	0.451296
	0.0692661
	-0.24496
	0.0608012
	0.186005
	0.572943
	0.174871
	-0.131983
	-0.476816
	0.30148
	0.650044
	-0.200134
	0.244865
	-0.0218697
	0.210366
	0.492171
	1.00316
	0.643103
	-0.198949
	-0.0292982
	-0.124429
	0.163977
	0.122163
	0.298614
	0.614558
	0.0537794
	0.0872031
	0.185724
	0.100817
	0.301433
	0.336365
	-0.353124
	0.0336172
	0.04151
	0.682199
	-0.200733
	0.396497
	0.910097
	0.0840819
	0.0512377
	0.156466
	-0.161274
	0.26685
	0.832356
	-0.0675599
	0.716796
	-0.0226591
	0.0377993
	0.45735
	0.293171
	0.779452
	0.0591998
	0.876779
	0.349916
	0.488656
	-0.575635
	4.38264
	0.211475
	1.02154
	0.140647
	0.769418
	0.14168
	0.355279
	0.107803
	0.00463153
	0.0446479
	0.320649
	0.0922736
	4.379
	0.486674
	0.190588
	0.701723
	0.252544
	0.359342
	0.266749
	0.119737
	0.15943
	0.00121314
	2.59141
	4.61197
	0.303229
	0.27467
	0.300304
	0.2449
	0.166736
	0.184896
	0.169335
	0.104182
	0.242966
	-0.0327535
	0.280815
	-0.0529235
	0.0240678
	0.0584115
	0.190713
	0.040212
	0.210405
	0.00889688
	0.43496
	-0.0624979
	1.28171
	0.0934181
	0.194603
	0.214132
	3.27439
	0.0996021
	0.163705
	0.248287
	0.644969
	2.02084
	0.0655507
	0.075196
	1.38734
	0.434164
	0.969778
	0.0819831
	0.125967
	0.198114
	0.212471
	0.0604706
	0.268541
	-0.00380022
	1.37617
	1.41455
	0.404205
	0.275372
	0.365061
	1.3779
	-0.460683
	0.276616
	0.473001
	0.702191
	-0.165612
	-0.0645967
	0.205795
	0.853505
	0.538275
	-0.0361002
	0.0455521
	0.364057
	0.658327
	2.30782
	0.0205593
	0.430894
	0.372038
	0.410793
	0.0543489
	0.448783
	0.557962
	0.1604
	0.71861
	0.00210453
	-0.0132759
	0.0980788
	-0.0614776
	1.95413
	0.674241
	0.188959
	0.507589
	0.641579
	6.25659
	0.255195
	-0.234664
	1.37544
	0.0451264
	0.547436
	0.294971
	0.58298
	0.402842
	0.104955
	2.0844
	0.992379
	0.184486
	0.235604
	1.11702
	0.245348
	0.896012
	0.281808
	-0.240139
	0.276262
	0.357154
	0.247146
	0.557909
	0.0737571
	-0.212487
	0.87488
	0.417917
	0.407336
	0.34777
	0.377016
	2.0785
	0.153
	0.614953
	0.868971
	0.591869
	0.846885
	-0.105258
	0.150336
	0.193358
	-0.0482758
	0.0167741
	0.698498
	-0.04425
	0.203254
	0.225872
	0.970852
	0.241548
	0.109028
	0.209112
	0.241894
	0.785859
	0.9172
	0.491817
	-0.028794
	0.631306
	0.241197
	0.659269
	0.484363
	7.98475
	0.279332
	0.00254751
	0.0638695
	0.360099
	0.401929
	1.4192
	0.272576
	0.273406
	0.610148
	-0.111259
	0.0783706
	0.382034
	0.807919
	1.01848
	0.419325
	5.27995
	0.0292473
	0.552298
	0.00454607
	0.0293067
	0.870465
	0.157886
	0.0752788
	0.714702
	0.221078
	0.527207
	0.66088
	2.79102
	5.08751
	0.256409
	-0.500933
	0.0715143
	0.703477
	0.111019
	0.284871
	-0.287082
	0.658088
	5.57023
	0.885215
	1.51697
	-0.143347
	1.40692
	0.253174
	0.698639
	0.427225
	0.0242406
	0.254712
	2.24614
	0.0308358
	1.05994
	0.224428
	0.855325
	0.519061
	0.314208
	0.30939
	0.336579
	0.505852
	-0.0540579
	0.269689
	0.317862
	0.0498159
	-0.384373
	0.299743
	0.226785
	0.167237
	0.603814
	3.60569
	0.0472524
	0.280835
	0.338739
	0.0226398
	0.089862
	-0.365509
	-0.0456451
	-0.223964
	-0.180368
	1.82739
	0.230509
	0.707713
	0.592059
	1.58211
	0.202711
	0.198969
	-0.00500051
	0.355847
	0.422853
	0.185229
	0.632491
	0.362736
	2.10849
	0.50709
	0.238671
	0.086805
	-0.17551
	0.288267
	0.515537
	1.13635
	0.656264
	1.14975
	5.13968
	0.448015
	-0.207663
	-0.223196
	-0.375361
	0.564111
	0.489874
	0.198162
	0.226838
	-0.022163
	1.21692
	0.0785837
	1.02042
	1.54876
	0.515721
	0.746522
	0.748626
	0.202641
	0.318231
	-0.0485143
	0.249149
	0.251431
	0.720251
	0.120882
	-0.0677501
	0.0236606
	0.375523
	0.374956
	0.529959
	2.44979
	0.0460698
	0.0695057
	0.0510643
	-0.157016
	1.20402
	0.660742
	-0.0319882
	-0.589108
	1.6736
	0.353881
	0.411087
	2.38112
	0.111297
	0.647852
	-0.189868
	0.135391
	-0.374835
	0.993409
	-0.105923
	0.620165
	0.569237
	3.38959
	0.387791
	-0.505349
	1.30607
	0.0171015
	0.176368
	0.591019
	-0.181344
	0.813361
	0.0795238
	0.971408
	0.405994
	1.14396
	0.0705341
	0.226595
	1.85958
	0.211408
	0.0360477
	0.542704
	1.00525
	1.25023
	1.82676
	0.137696
	7.9145
	0.663004
	1.00286
	2.82256
	0.165666
	0.744546
	0.710907
	0.346534
	0.201623
	-0.35925
	0.559808
	0.254489
	1.39528
	2.73825
	0.00530392
	0.295997
	1.70954
	0.280583
	0.0420955
	0.101197
	0.00258557
	0.334513
	0.493592
	0.229085
	0.0514804
	0.901046
	1.64593
	0.238719
	0.145005
	0.693443
	1.45035
	0.332116
	-0.00563822
	0.478239
	0.535154
	-0.09002
	0.554582
	0.318877
	0.353018
	0.372708
	0.527106
	4.13801
	2.93313
	0.0944891
	0.849121
	1.8962
	0.839552
	-0.286947
	0.243152
	-0.532126
	3.2881
	1.63789
	0.155649
	0.114865
	0.909116
	0.0429813
	0.871161
	0.614245
	0.472202
	0.90926
	0.645545
	0.250395
	0.487653
	0.31609
	0.675684
	0.542396
	0.420187
	0.386963
	0.319509
	0.499796
	0.289865
	-0.0438264
	0.040737
	0.661467
	0.560799
	-0.150773
	0.870403
	0.935477
	0.130957
	0.748457
	1.97822
	0.973521
	-0.172104
	-0.264981
	0.741778
	0.458475
	-0.275601
	0.352023
	0.394571
	0.127226
	0.187429
	0.172596
	0.385532
	0.948093
	-0.0903394
	0.00919696
	0.49783
	0.0673655
	0.0808327
	0.0187339
	0.394241
	-0.379352
	-0.240362
	1.88355
	-0.0745185
	1.47581
	0.265313
	0.0219772
	1.62319
	0.467923
	0.168606
	2.64939
	-0.116071
	0.128239
	0.227761
	0.668654
	0.235179
	0.280139
	0.86929
	1.88579
	0.0673406
	0.271611
	0.52476
	0.313137
	0.437091
	-0.0171298
	0.371257
	0.220371
	0.100783
	0.493247
	0.403385
	1.18948
	0.500767
	4.04875
	0.338948
	0.666022
	0.139542
	0.448007
	1.66888
	0.0889838
	1.10601
	1.31647
	0.0130442
	1.93781
	-0.0173731
	0.0421045
	0.987703
	0.338111
	1.56407
	0.424182
	0.201255
	0.494205
	0.0550939
	0.193149
	0.772065
	0.321227
	0.952168
	0.360939
	0.0517315
	0.566746
	0.0949781
	0.486836
	0.492184
	0.196525
	0.643986
	0.2168
	-0.234426
	0.32526
	0.50565
	0.138704
	-0.0251643
	-0.506467
	-0.0915878
	1.40082
	0.700225
	2.34723
	0.571782
	0.0600321
	0.364767
	0.273658
	2.17189
	-0.0991414
	0.0299997
	6.46432
	1.57072
	-0.0673065
	-0.0883267
	0.458233
	0.985003
	-0.15853
	0.64156
	0.0671696
	0.0693819
	-0.110965
	0.587263
	0.548491
	6.66348
	0.282773
	0.261353
	0.60151
	0.601139
	0.482982
	0.26727
	0.168598
	0.385068
	1.06547
	0.209658
	0.386349
	0.282333
	-0.0121868
	1.07264
	0.135104
	3.53692
	0.0634546
	2.19926
	-0.280666
	0.0819597
	0.327072
	0.0442608
	0.50378
	-0.116957
	1.05295
	0.144651
	0.122438
	0.0891329
	0.666194
	1.23233
	2.00709
	1.79202
	0.654951
	0.249907
	0.0220683
	0.0449897
	0.138888
	0.763616
	0.108874
	0.738966
	0.477492
	0.541116
	0.690487
	0.80541
	0.540453
	-0.00792815
	3.98251
	0.974309
	0.347503
	-0.34682
	0.198024
	0.0108249
	2.6725
	0.747969
	1.38888
	-0.285433
	2.32699
	0.454699
	0.694114
	0.0896428
	0.319083
	0.339534
	0.328656
	0.888234
	0.152776
	0.26839
	0.146899
	2.19172
	1.54931
	1.16142
	0.593191
	1.98694
	0.185042
	0.336957
	1.15811
	-0.0158847
	0.287416
	0.147564
	-0.103071
	0.678838
	0.150441
	0.843118
	0.475999
	1.56225
	0.346327
	0.0300978
	0.352519
	0.011851
	-0.254433
	1.46213
	1.67297
	-0.0437558
	2.33156
	-0.06304
	2.95373
	1.26679
	0.750243
	0.628027
	0.128052
	3.11914
	-0.194289
	0.999598
	-0.00478446
	0.233865
	0.743225
	0.402155
	0.713309
	0.112919
	0.788093
	0.336667
	0.108962
	0.0701641
	0.517564
	0.838357
	0.513466
	0.15191
	0.145299
	0.781415
	0.149917
	0.557616
	-0.0388655
	-0.205149
	0.169609
	1.01615
	0.382335
	0.0586707
	0.519592
	0.110713
	0.373585
	0.226971
	0.205204
	0.423905
	0.0583375
	2.7236
	1.10874
	-0.242998
	0.377558
	0.428176
	0.628411
	0.833538
	0.49524
	-0.244877
	-0.0625938
	1.02515
	0.466735
	1.54256
	0.142666
	0.135774
	0.171858
	-0.143314
	0.107161
	0.260662
	-0.193551
	-0.141928
	3.03791
	0.633509
	0.162923
	1.62025
	0.269947
	0.254442
	1.9714
	0.316594
	-0.0260825
	-0.243937
	-0.0212863
	0.315613
	0.264163
	0.44208
	0.285605
	0.00671842
	2.43604
	2.49179
	0.326566
	0.27878
	0.624294
	-0.0531866
	0.21088
	1.19192
	0.11858
	1.02438
	-0.147106
	5.34434
	-0.0424539
	-0.0418215
	0.515908
	1.36661
	1.62909
	-0.0331743
	-0.14898
	0.0522362
	0.343859
	1.87638
	1.91542
	0.160403
	0.0696199
	-0.244604
	0.0313865
	0.0652866
	1.15302
	0.175592
	0.0425913
	2.01433
	0.117388
	0.664604
	0.180025
	0.290571
	0.210464
	0.0747688
	0.776234
	0.0384279
	0.381266
	0.181164
	0.9328
	0.340269
	0.0761571
	1.96027
	0.0241238
	0.421377
	5.1703
	0.0649239
	0.423366
	1.7193
	0.661424
	0.651063
	-0.149291
	0.179008
	0.457705
	0.432997
	0.0312047
	-0.276889
	0.0377804
	0.11684
	0.0839631
	0.303184
	1.00969
	0.154428
	0.361135
	0.0848581
	0.518212
	0.0726897
	0.646461
	1.33575
	0.426022
	0.840007
	0.31939
	0.183991
	0.185108
	-0.121157
	0.326676
	0.295639
	0.0624637
	0.059617
	2.75658
	0.903044
	0.386617
	0.386494
	0.49103
	0.319574
	0.242089
	-0.0998448
	0.153241
	0.254286
	0.658953
	2.77329
	0.546501
	0.333581
	0.433381
	-0.508174
	0.49809
	0.203255
	0.176518
	1.75976
	0.625748
	0.198086
	-0.000234174
	-0.050575
	0.655592
	0.333206
	1.6237
	0.785524
	-0.642824
	0.210225
	0.0403539
	0.572599
	-0.226897
	0.0204128
	0.267663
	0.308992
	0.0818624
	0.392405
	0.0374808
	0.203059
	0.265871
	0.388038
	0.771505
	0.374173
	0.939558
	0.598577
	0.372474
	0.523288
	3.24128
	-0.317671
	1.05693
	0.59484
	0.325381
	1.21197
	0.527296
	0.751048
	0.134952
	4.77992
	0.59303
	0.286293
	0.427198
	-0.0656653
	4.55931
	3.36473
	-0.0753412
	0.262823
	0.125404
	0.320993
	0.0834367
	1.08825
	0.122324
	2.68233
	0.898083
	0.0166874
	-0.0234606
	0.0446078
	1.66541
	0.341491
	0.885838
	0.222075
	0.332668
	-0.0807316
	2.06249
	0.109429
	0.705257
	0.25086
	0.0688894
	-0.224477
	0.0524754
	0.371889
	0.190895
	0.808901
	0.5891
	0.248105
	0.353736
	0.120161
	0.140865
	0.344745
	0.047974
	0.764934
	2.09348
	-0.0338863
	2.3111
	0.532347
	-0.00718212
	0.0348589
	0.0464919
	0.27244
	1.90355
	0.0298218
	0.812911
	1.21747
	0.459119
	0.503912
	0.0248399
	0.110145
	0.41966
	0.51648
	1.5752
	-0.033299
	0.317418
	-0.315643
	0.041554
	0.326967
	1.5601
	0.319788
	0.108768
	0.552374
	0.562081
	-0.0972744
	0.75368
	2.19936
	0.0617494
	0.67135
	0.335678
	0.218796
	0.54906
	0.559584
	-0.248683
	1.54729
	0.767775
	0.154964
	-0.00760163
	0.0293186
	0.203126
	0.0447932
	0.390847
	0.14626
	0.557706
	0.167934
	0.39482
	0.175445
[truncated: 2,542 more rows]

## Sheet: Fig. 5f
PPC	CA1	DG
0.065218	0.11741	0.200056
0.139726	0.040872	0.081043
0.006956	1.2563	0.127479
0.043863	0.312832	0.307447
0.192242	0.039703	0.313384
0.064719	0.358559	0.229128
0.041021	0.414958	0.265584
0.045898	0.046616	0.071464
0.17581	0.128763	0.295388
0.04691	-0.14564	0.174523
0.1116	0.049192	0.156655
0.022978	0.085465	0.683344
0.057961	0.134679	0.102945
0.043086	0.035126	0.113039
0.118639	0.674514	0.112715
0.113825	0.149279	0.114866
0.167921	0.008626	0.275231
0.029529	0.40002	0.100607
0.107166	0.095006	0.176863
0.044093	0.082003	0.070714
0.039479	0.113501	0.073442
0.035325	0.120745	0.374505
0.091568	0.113915	0.173624
0.04809	0.182143	0.031623
0.063884	0.10804	0.584953
0.30503	0.105789	0.144632
-0.18786	0.083202	0.180519
0.165331	0.362346	0.138497
-0.04061	0.420569	0.414873
0.412135	0.692941	0.091389
0.089613	0.479962	0.303287
0.141353	-0.03234	0.194606
0.187257	0.049946	0.184626
0.449375	0.088968	0.540603
1.33601	2.25e-05	0.123429
0.002136	0.13899	0.46104
0.081039	0.388643	-0.00423
0.092593	0.259722	0.390469
0.165346	1.02153	1.05921
0.060357	-0.03607	0.039229
0.126036	0.299379	0.162222
0.050364	0.4704	0.08627
0.057431	0.15316	0.056771
0.018499	0.082049	0.391774
-0.00647	0.329154	0.366179
0.158103	0.062634	0.075596
0.053754	-0.05352	0.086623
0.211919	0.370896	0.165435
0.175649	0.01609	0.451408
0.083908	0.158079	0.11445
0.161506	0.090521	0.251718
0.078755	0.235672	0.408343
0.002626	0.334025	0.224825
0.079102	0.043136	0.55063
0.066954	0.160899	0.172976
0.102518	0.054487	0.231327
0.211349	0.072607	0.193797
0.035008	-0.12744	0.585914
0.166705	-0.00072	0.118335
0.395038	0.147184	0.148944
0.113887	0.071919	0.151973
0.12154	0.10742	0.216221
0.102504	0.090971	-0.00577
0.125931	0.53684	0.059639
-0.06375	0.123835	0.236271
0.076017	-0.06804	0.112766
0.318261	0.508231	0.060787
0.045225	1.04275	0.125206
0.220694	0.090249	0.499949
0.012121	0.25781	0.182888
0.196038	0.062653	0.204466
0.087781	0.624684	0.725737
0.050289	0.219398	0.070048
0.177738	0.019613	0.194696
0.316898	0.155679	0.119574
0.124894	0.074863	0.21702
0.150707	0.03239	1.89972
0.18951	0.154267	0.277673
0.04988	-0.0836	0.076071
0.030236	0.265742	0.144152
0.15384	0.046731	0.447697
0.123761	0.172772	0.048186
0.142003	-0.07779	0.085153
0.102981	0.08613	0.169696
0.07529	0.145855	0.098924
0.391933	-0.13995	0.278002
0.093343	0.898043	0.137285
0.107854	0.146012	0.292206
0.004172	0.235061	0.065998
0.32136	0.116268	0.326972
0.093518	0.060643	0.115684
0.101934	0.049067	0.098931
0.097419	0.215184	0.318761
0.044762	0.167708	0.070667
0.95969	-0.02895	0.13473
1.01039	0.257005	0.364315
0.204594	0.184472	0.235686
0.028981	0.301665	0.092459
0.014228	0.094421	0.113199
-0.02324	0.070675	0.016685
0.123166	0.067548	0.817998
0.134231	0.457064	0.09439
0.200961	0.081285	0.560283
0.500284	0.03578	0.083552
0.282781	0.101268	0.232128
1.01465	0.060404	0.518864
0.099306	0.008489	0.143671
0.07008	0.156437	0.117203
0.163279	0.160094	0.133997
0.01283	0.299124	0.160422
0.199155	0.061138	0.092793
0.217696	0.418487	0.109604
0.045534	0.066919	0.157363
0.010112	0.433774	0.170645
0.361403	0.085535	0.178556
0.119471	0.086246	0.298343
2.2129	0.276155	0.090087
0.182783	-0.00235	0.475785
0.482967	0.12472	0.192279
0.065508	0.005976	0.05135
0.107915	0.043438	0.151002
0.047694	0.14115	0.494752
0.208238	0.352983	0.1317
0.054807	0.322522	0.152744
0.09338	-0.00937	0.07143
0.044401	0.197584	0.890399
0.034466	0.066363	0.036313
0.118207	0.064197	0.281047
0.143799	0.521576	0.182484
0.104052	0.154897	0.140094
0.082066	1.06133	0.544527
0.108737	0.290421	0.146809
0.087348	0.047991	0.331236
0.129856	0.011502	0.07147
0.128173	0.111822	0.122356
0.079263	0.072912	0.093559
0.090513	-0.03561	0.333592
0.252858	0.119782	0.078241
0.124236	0.09419	0.091291
0.167149	0.236424	0.3616
0.089057	0.410364	0.016677
-0.11087	0.059704	0.060761
0.021981	0.41258	0.037388
0.230522	0.075944	0.189526
-0.06397	1.11044	0.418129
0.231323	0.049989	0.482287
0.124863	0.183939	0.655132
0.068011	-0.29545	0.094011
0.056296	0.04221	0.06782
0.069173	0.219008	0.911512
0.047717	0.250657	0.145065
0.277745	0.344703	0.222157
0.109855	0.0813	0.333985
0.140039	0.108517	0.12568
0.108082	0.519148	0.116083
0.086278	0.260493	0.382793
0.195043	0.734532	0.160647
0.073527	0.179005	0.048892
0.119361	0.074613	0.081814
0.702408	0.474173	0.002002
0.012357	0.066474	0.341365
0.147207	0.143808	0.190045
-0.01922	0.153047	0.132544
0.113072	0.314744	-0.01706
0.052183	0.084406	0.142281
0.040462	0.138538	0.042065
0.04613	-0.44581	0.212208
0.054858	0.070207	0.171492
0.129005	0.491029	0.125171
0.078665	0.096903	0.084068
0.322332	0.217647	0.359751
0.173831	0.264439	0.91375
0.041328	0.358143	0.106132
0.151744	0.348639	0.049607
2.04518	-0.06914	0.141227
0.998472	0.368454	0.081142
0.45097	0.129162	0.021611
0.412797	0.14356	0.136469
0.079543	0.138619	0.240516
0.232255	-0.56874	0.148025
0.419566	0.133353	0.174905
0.252245	0.159644	0.151127
0.168469	0.055052	-0.06198
0.144551	0.526586	0.083764
0.251363	0.874036	1.42859
0.079438	0.440235	0.330333
0.083979	0.101132	0.157607
0.097739	0.10052	0.320006
-0.07693	0.040691	1.80429
0.147572	0.519426	0.194551
-0.48882	-0.12851	0.345097
0.053141	0.110997	0.211004
0.045152	0.367655	0.088972
0.048049	0.239058	0.170744
0.07246	0.035862	0.194475
0.455359	0.458002	0.517736
0.049518	0.564025	0.013728
0.203568	0.042002	0.078267
0.088209	0.080965	0.763712
0.101387	0.103245	0.05404
0.23692	0.09795	0.291434
0.06253	0.097039	0.151315
0.261025	0.699585	0.150951
0.053511	0.095476	-0.03946
0.162744	-0.32318	-0.00889
0.105659	0.099359	0.366663
0.141605	0.370302	0.501411
0.245681	0.2091	0.959583
0.167734	0.862682	0.394314
0.286163	0.182218	0.056459
0.077014	2.60472	0.023017
0.232326	0.276548	0.352781
0.181235	0.770305	0.065432
0.07796	0.130701	0.242397
0.173266	0.295253	1.66683
0.322464	0.520406	0.941987
0.16309	0.261088	0.026438
0.46951	0.136405	0.217065
0.64773	0.062466	0.072397
-0.17656	0.110752	0.097586
0.184571	0.114933	0.296677
-0.03886	0.109826	0.147752
0.128052	0.32849	0.102103
0.383428	0.104513	0.022385
0.178028	-0.02396	0.115434
1.29841	0.084429	0.126974
0.094002	0.523371	0.083225
0.543818	-0.24805	0.034437
0.053031	0.507827	0.194787
0.232861	0.04359	0.187195
0.052002	0.964714	0.177375
0.063859	0.031376	0.21156
0.231581	-0.01155	0.30125
0.080282	0.652676	0.111618
0.083502	0.120286	0.144741
-0.07111	0.648821	0.151141
0.108669	0.052761	0.350457
0.215137	-0.00981	0.399873
0.065859	0.145957	0.301984
0.279809	1.54009	0.050844
0.079614	0.246627	0.16136
0.117667	0.053239	0.063267
0.589992	0.172273	0.022673
0.371957	0.010716	0.532352
1.09169	0.074186	0.314801
0.179826	0.163701	0.124939
0.082884	0.054331	0.312022
0.184642	0.263089	0.076631
0.218229	0.543306	0.058883
0.342093	0.066306	0.240328
0.426128	0.025432	0.5062
0.591791	0.056393	0.132216
0.376044	0.414521	0.111619
0.070839	-0.16375	0.10124
0.157608	1.1262	0.18204
0.132302	0.129442	0.550913
-0.04032	0.037142	0.17881
0.819663	0.153404	0.067826
0.868659	0.635957	0.206922
0.173266	0.233853	0.630211
0.127058	0.177492	0.095578
0.232161	0.146352	-0.10111
0.128943	0.826071	0.157448
0.885363	-0.09983	0.851127
0.092632	0.061744	0.083523
0.440653	-0.03633	0.145397
0.072612	0.169265	0.045268
0.043114	0.162521	0.360986
0.06703	0.125764	0.189332
0.588373	1.25624	0.062347
0.053165	0.603973	0.082329
0.286603	1.17087	-0.04276
0.163531	0.179408	1.06453
-0.09269	0.068371	0.068008
0.21374	0.09335	0.40517
0.045956	0.609173	0.984104
0.066469	0.033689	0.143434
0.171466	0.041161	0.103433
0.21968	0.718098	0.104618
0.07354	0.040515	0.165231
0.164348	0.241419	0.226504
0.457338	0.541072	0.246704
0.347834	0.10451	0.154352
0.26997	0.077913	0.149034
0.272152	0.327754	0.545846
0.277874	0.082707	1.06909
0.241915	0.51299	0.189934
0.144576	0.112696	0.224953
0.19582	0.036362	0.744423
0.051349	0.092785	0.261806
0.080013	0.141016	0.430899
0.050759	0.498409	0.190367
0.135929	0.388734	1.09461
0.047038	0.443951	0.165659
0.180091	0.191796	0.054273
0.08196	0.235514	0.055734
0.085263	0.121938	0.398276
-0.06595	0.118526	0.408098
0.140391	0.351502	0.104443
0.256007	0.143313	0.10877
0.390178	0.002819	0.229239
0.049545	0.102328	0.162904
1.30918	0.108842	0.322074
0.432676	0.1903	0.176694
-0.01616	-0.06272	0.218021
0.199748	0.1897	0.066467
0.221989	0.069361	0.144918
0.158474	0.129419	0.28104
-0.47185	0.074411	0.060199
0.38864	2.68789	0.985496
0.14259	0.06795	0.306553
0.05737	0.148989	0.137696
0.116296	0.062546	0.194422
0.135888	0.085112	0.156686
0.017245	0.107393	0.182722
0.032053	0.020093	0.425032
0.229007	1.0286	-0.00974
0.103585	0.190934	0.225346
0.058134	0.037752	0.126052
0.076449	0.061675	0.10355
0.11235	0.293961	0.109038
0.243031	0.044956	0.162332
0.057147	0.159929	0.368862
0.121453	0.051471	0.27967
0.126755	0.162214	0.144489
0.170698	0.265418	0.060535
0.06522	0.143253	0.186634
0.45447	0.094442	0.679352
0.08092	0.028148	0.233756
0.157616	0.141575	0.158819
-0.16113	0.050936	0.584601
0.129103	0.049053	0.127749
0.879498	0.352074	7.32668
0.103209	0.018074	0.198578
0.224372	0.07458	0.812849
0.40796	0.002636	0.189589
0.92384	0.104183	0.093233
0.105929	0.084803	0.361921
-0.15878	0.139476	0.182222
0.205715	0.040581	0.125017
0.150804	0.112529	1.22918
0.980655	0.120649	0.155822
0.11516	0.167855	0.387119
0.192132	0.095822	0.259008
0.126725	0.092824	0.155699
0.054923	-0.14249	0.051374
0.287987	0.87381	0.011454
0.263001	-0.0598	0.200228
0.306615	0.150098	0.054497
0.36966	-0.04139	0.139846
0.573336	0.131439	0.113909
0.238965	0.148868	0.234533
0.060181	0.067326	0.202267
0.108739	0.059518	0.308109
0.177425	0.029591	0.042833
0.098216	0.114745	1.11297
0.162858	0.095069	0.138368
0.035715	0.123061	0.75319
0.121876	0.042063	0.087436
0.14086	0.091625	0.131515
0.355105	0.148304	0.181944
0.125856	0.085208	0.622265
-0.05516	0.135108	0.099263
0.039072	0.067652	0.257469
-0.08048	0.052674	-0.00812
0.039925	-0.02765	0.247236
0.042485	0.14065	0.080525
0.174993	0.21235	0.328902
0.076904	0.072473	0.324815
0.204696	0.287732	0.126794
0.077402	0.074668	0.137479
1.63403	0.745196	0.459795
0.907809	0.047577	0.851169
1.00543	0.042009	0.121643
0.190075	0.094526	1.3301
0.103537	0.337816	0.878777
0.147775	0.046832	1.16905
0.170565	0.070455	0.141427
0.030441	0.8697	0.082536
-0.02464	0.183034	0.039235
0.113555	0.058951	0.568138
1.8745	0.056953	0.16695
0.269895	0.030072	0.223651
0.166587	-0.23191	0.022845
0.439518	0.060033	0.536262
0.203185	0.175724	0.526922
0.449901	0.490149	0.406165
0.529164	0.060206	0.434363
0.087723	0.322858	0.134222
0.543269	0.147242	0.875424
0.160202	0.171955	1.79139
3.4558	0.09269	0.092737
0.162515	0.839722	0.03026
0.058845	0.33104	0.263137
0.18527	-0.11406	0.178819
0.248951	0.251997	0.494321
0.212815	0.307379	0.076543
0.192298	0.053832	0.550855
0.399891	0.017287	0.550894
0.140623	0.328552	0.465446
0.42083	0.067095	0.19986
-0.01631	0.998561	0.075579
0.204909	0.244192	0.156526
0.181093	1.58061	0.088702
0.142185	0.183725	0.228916
0.067106	1.98074	0.403133
0.16504	0.515561	0.32396
0.040318	0.343619	0.375148
0.295261	0.491132	0.003904
1.13291	0.034144	0.469509
0.460868	0.054678	0.796957
0.048412	0.172878	0.072229
0.429913	0.067043	0.177575
0.201805	0.043839	0.070921
0.11951	0.043216	0.126911
0.464988	0.143462	0.121546
0.099812	0.034722	0.465019
0.051272	0.065493	0.177241
0.283995	1.29367	0.143009
0.02432	1.06052	0.11064
0.530007	-0.01624	0.138387
-0.01847	0.069522	0.055847
0.112103	0.155011	0.510227
0.108339	0.221521	0.228036
0.058775	0.261037	0.433245
0.251534	0.081419	0.113732
0.11413	-0.01033	0.159555
0.143463	0.261153	-0.09537
0.055865	0.332297	0.167997
0.077662	0.070921	0.017205
0.054862	0.235674	-0.25544
1.05238	0.381061	-0.10951
0.117947	-0.32789	-0.02876
0.056285	0.093317	0.458771
0.020725	1.35064	0.449985
0.739595	0.128768	0.07542
0.158792	0.150507	0.114349
0.518932	0.058355	0.312429
1.96048	0.16026	0.309708
0.115074	0.179464	0.359388
0.474262	1.80056	0.277598
1.024	0.271736	0.257167
0.056745	0.035881	0.112108
0.753774	0.19641	0.113144
0.257663	0.155735	0.259747
0.976321	-0.10236	0.096738
0.086047	0.101164	0.175141
0.608163	0.078711	1.77782
0.189733	0.112278	0.294779
0.091531	0.125834	0.04437
0.117778	0.383022	0.694672
0.199671	0.098992	0.323573
1.80199	0.191149	0.165382
0.132353	0.112206	0.278514
0.452655	0.4592	0.163487
0.111298	-0.10453	0.09358
0.707681	0.096401	0.129164
0.195419	0.122101	0.136302
0.12316	0.040612	0.903912
0.181219	0.121139	0.104416
0.080067	0.206081	0.166393
0.063054	2.76178	0.291333
0.496612	0.213047	0.058119
0.837715	0.199391	0.073569
0.151877	0.691317	0.133324
0.158465	0.1106	0.001794
0.186541	0.136101	0.265371
0.119705	0.278283	0.11269
0.496537	1.67092	0.158682
0.18134	-0.02283	0.151999
0.073045	0.549124	0.641692
0.052098	0.81115	0.600714
0.120906	-0.0136	0.101201
0.144004	0.141749	1.27067
0.038645	0.769357	-0.15156
0.85253	0.099232	0.339703
0.324879	0.214572	0.787933
0.051138	0.317171	0.076218
0.18713	0.132113	0.157404
0.288629	0.306287	0.340257
0.169913	0.102033	1.31327
1.48028	0.08624	0.138142
0.199558	0.365512	0.294498
0.55944	0.046147	0.189569
0.124291	0.220068	0.186481
0.183168	0.181365	0.035615
0.154738	0.08377	0.22991
0.07743	0.080759	0.040051
0.284809	0.882605	0.200233
0.091321	0.057781	1.13404
0.310088	0.666766	0.337347
0.127752	0.449077	0.116091
0.550049	0.084411	0.477225
0.05294	0.450593	-0.04614
0.229362	0.337791	0.662044
0.050974	0.054714	0.119333
0.209687	0.061286	0.122049
0.271137	0.107062	0.268921
0.365101	0.339871	0.215557
0.132005	0.036366	0.167976
0.025903	0.179927	0.71757
-0.00702	0.218136	0.234693
0.038712	-0.11106	0.124709
0.467888	2.41716	0.244408
0.514227	-0.03118	-0.1371
0.166854	0.093851	0.282237
0.755188	0.503176	0.385734
0.007681	0.057225	-0.0395
0.150625	0.201662	0.263512
0.087176	-0.20152	0.685117
-0.0028	0.121007	0.239778
0.166599	0.104373	0.081692
0.727216	0.264621	0.265487
0.117365	0.22005	0.103922
0.096634	0.039639	0.04799
0.200014	0.063637	0.192826
0.10322	0.085276	0.494888
0.102022	0.242147	0.11846
0.451418	0.157508	0.225374
1.02768	0.0695	0.32877
0.237423	0.023193	0.348309
0.685356	0.083919	0.066194
0.103528	0.246197	0.171995
0.045503	0.324557	0.075272
1.60951	0.230009	0.022525
0.399506	-0.29889	0.135089
0.357237	0.06309	0.183225
0.351816	1.13673	0.100373
0.141197	-0.00243	0.170449
0.089234	0.744253	0.12782
0.078205	0.118524	0.218973
0.88966	0.474113	0.144346
0.117314	0.075308	0.141772
0.068405	0.076537	0.283264
1.0949	0.112576	0.084166
0.30681	0.106391	0.354498
1.23475	0.197448	0.150736
0.147367	1.41475	0.117771
0.062948	0.118998	0.18389
0.448856	0.40156	0.142488
-0.11503	0.139201	0.080468
-0.07099	0.510375	0.115068
0.109355	0.085449	0.146247
0.356865	-0.03462	-0.04495
0.116431	0.074138	0.098597
1.06091	0.097255	0.156715
0.342968	-0.292	0.145429
0.551803	0.100282	0.191655
-0.17142	1.32515	0.570607
0.298955	0.143481	0.062875
0.731678	0.125431	1.35309
0.049111	0.600042	-0.01574
0.177511	0.676984	0.233669
0.081584	0.107304	0.11167
0.102402	0.119723	0.108951
-0.23503	0.082146	1.13269
-0.02101	0.092177	0.168792
0.129398	0.064078	0.464482
0.039185	0.221876	0.106787
0.227591	-0.02907	0.037302
0.600301	0.118491	0.136344
0.280839	0.094229	0.180947
0.099335	0.43415	0.200785
0.182277	0.131912	0.178664
9.72484	0.094239	0.116994
0.231101	0.687095	0.794501
0.051429	0.128475	0.085021
-0.02747	0.136417	0.163347
0.265232	-0.12429	0.286316
0.383308	0.368954	0.359412
0.155459	0.079756	0.414289
0.090573	0.09399	0.140129
0.139595	-0.01269	0.127961
0.249684	0.525151	0.124508
0.125831	0.384755	0.226343
0.29049	0.252204	0.376785
0.278582	0.10278	0.109953
0.11587	2.84706	0.25571
0.07817	0.083825	0.060348
0.135079	0.238819	0.026653
-0.11156	-0.01169	0.053919
0.179258	1.07109	0.093222
1.07007	3.71852	0.179308
-0.06231	0.245501	0.144966
0.083594	0.05564	0.466285
0.062761	-0.03748	0.891442
0.154948	0.22686	0.15759
0.720283	0.016643	0.78762
-0.24731	0.05342	0.707633
0.238814	0.962391	0.10986
0.143831	0.121574	1.16296
2.1756	0.139749	0.387839
0.084542	0.25652	0.101177
0.098311	0.109319	0.28007
0.374573	-0.08015	0.161523
0.526975	0.046021	0.249019
0.094665	0.351208	0.407734
1.80906	0.382417	0.197809
0.095684	0.231795	0.295742
0.105082	0.039393	0.374349
0.712078	0.509178	0.055538
0.727973	0.113045	0.568627
0.554842	0.157479	0.027961
0.387319	0.629416	0.154891
0.327862	0.001492	0.317897
	0.058183	0.195557
	0.268835	2.35495
	0.1003	-0.01705
	0.078012	0.179066
	0.350232	1.10644
	0.079223	0.026416
	0.001553	0.254652
	0.023114	0.112762
	0.241412	0.191282
	-0.10064	0.113391
	0.038212	0.582641
	0.025875	0.287028
	0.101964	0.327882
	0.584031	0.10237
	0.130404	0.078324
	0.666753	0.35917
	0.206981	0.55051
	0.11125	0.206634
	0.060237	0.234541
	0.00788	0.187288
	0.093779	0.954656
	0.171517	0.242092
	1.10544	0.177659
	0.103364	-0.01076
	-0.28437	0.065355
	0.084112	0.06745
	0.085959	0.194001
	0.088342	0.331168
	0.056442	0.437515
	0.073743	-0.01046
	-0.00732	-0.07706
	0.056538	0.174328
	0.45268	0.136056
	-0.30019	0.197942
	0.071636	0.293856
	0.11089	-0.00405
	0.052815	2.30185
	-0.12945	0.245456
	0.294898	-0.09166
	0.202578	0.122257
	0.176478	0.782589
	0.068043	0.033264
	1.72571	0.026716
	0.132232	-0.34361
	0.078076	0.099987
	0.107056	0.13978
	1.76184	0.158955
	0.188881	0.581694
	0.065143	0.104721
	-0.01725	0.232527
	0.089554	0.212522
	0.044009	0.477818
	0.07242	0.204011
	-0.24726	0.626059
	0.214345	0.178705
	0.371006	0.182107
	0.033319	0.065143
	0.092227	0.172077
	0.163519	0.041783
	0.083031	0.330316
	0.195324	0.229849
	0.219821	-0.02432
	0.103369	0.180593
	0.267822	0.085751
	0.078503	-0.06343
	0.150968	0.230956
	0.120945	0.548551
	0.151536	0.109252
	0.091814	0.241052
	0.374994	0.946363
	0.16466	0.270512
	0.133187	-0.04166
	0.063449	0.255907
	0.050827	0.165828
	0.117615	0.06837
	0.11597	0.2205
	0.086902	0.317221
	0.174965	0.146313
	0.114916	0.10016
	1.38746	0.810925
	0.447657	0.144803
	0.082992	0.538458
	0.086082	0.011338
	0.101674	0.088532
	0.461109	0.377174
	0.528642	-0.01237
	1.1115	0.522058
	0.084299	0.200046
	0.010123	0.769349
	0.726717	0.097809
	0.274762	2.03099
	0.052021	0.889622
	0.032291	0.395752
	0.198576	0.12384
	0.160597	0.11215
	0.058983	0.088438
	-0.44011	0.392601
	0.063376	0.380615
	0.038626	0.209653
	0.529518	1.21255
	0.114539	0.063584
	0.143981	0.161374
	0.371283	0.727938
	0.427442	0.456793
	0.068811	0.219152
	0.195537	0.36723
	0.065377	0.410839
	0.069373	0.208041
	0.226787	0.09652
	0.499321	0.074077
	0.143897	0.162192
	0.129587	0.53478
	0.037534	0.379041
	0.082613	0.120776
	0.047419	0.365516
	0.528768	0.143811
	0.076248	0.071948
	0.170578	0.1197
	0.108632	0.189262
	0.184252	-0.09499
	0.057695	0.080868
	1.76263	0.224072
	0.387522	0.375629
	0.264731	-0.04546
	0.02461	0.06945
	0.06098	0.138118
	0.439608	0.226632
	0.196366	0.266554
	0.214239	0.263921
	0.065704	0.098103
	0.112088	0.211307
	0.088304	0.116445
	0.164355	0.157353
	1.02072	0.209837
	0.163699	0.098916
	0.116373	0.391807
	0.124579	0.066807
	-0.013	0.096365
	0.044348	0.065965
	0.063183	0.104373
	0.052545	0.198704
	-0.13846	0.135054
	0.143937	0.206179
	0.159985	0.095273
	0.074143	0.160974
	1.03894	0.241416
	0.096888	0.186515
	0.355269	0.215789
	0.046656	-0.00398
	0.22136	0.112999
	0.256655	0.120957
	0.08426	0.531905
	0.131088	0.234985
	0.049273	0.161011
	0.331888	-0.03751
	0.133982	0.666875
	0.096144	1.21161
	0.55428	0.03823
	0.1827	0.20242
	0.187077	0.086472
	0.121583	0.362633
	0.113372	0.125145
	2.00113	0.073515
	0.065287	0.382355
	0.185135	0.103839
	0.174978	0.775128
	0.125895	0.088536
	0.192987	0.069856
	-0.06004	0.218862
	0.093457	0.563707
	0.51172	0.071612
	0.284593	0.172641
	0.790204	0.423814
	0.137899	0.178601
	0.076918	0.122815
	-0.00087	0.46895
	0.24563	0.193006
	0.207036	0.092363
	0.072595	0.841026
	0.572892	0.410678
	0.084444	0.161221
	0.067829	0.144656
	0.135406	0.108846
	0.229253	0.213807
	0.077273	0.171675
	0.050408	0.263136
	0.232085	0.297733
	-0.05522	0.304191
	3.95072	0.357593
	-0.07632	1.09843
	1.30124	0.598401
	0.02348	0.175538
	0.208425	0.057661
	0.327366	0.065051
	0.074487	0.25929
	0.32345	0.57634
	0.040146	0.040457
	2.97938	0.304832
	0.091491	2.03103
	0.074426	-0.02469
	0.218707	0.161616
	0.134692	0.239174
	0.277526	0.441207
	0.345145	0.184428
	0.048207	0.137469
	0.031241	0.08985
	0.382125	0.365693
	0.051087	0.106765
	0.11455	0.064411
	0.423381	1.05066
	0.128862	0.236572
	0.401803	0.939385
	0.133467	0.041579
	0.409369	0.109353
	0.139842	0.055307
	0.038068	0.375717
	0.069304	0.037361
	0.101483	0.025997
	0.04969	0.264068
	0.179636	0.191474
	0.216472	0.191022
	0.110394	0.075267
	0.121385	0.164322
	0.133134	0.07292
	0.145491	0.188328
	2.13945	0.243438
	-0.10284	0.759281
	0.082117	0.15449
	0.099077	0.009431
	0.700815	0.168133
	0.120924	0.350007
	0.211977	0.181604
	0.076169	0.456825
	0.103021	0.120664
	0.082472	0.091696
	0.631931	0.115806
	0.160251	0.121119
	0.099911	0.150597
	0.106268	0.573128
	0.216033	0.13921
	0.278575	0.597058
	0.738087	0.50088
	0.182573	0.070733
	0.201204	0.067493
	0.117352	0.653811
	1.23472	0.097684
	0.27789	0.178483
	-0.36496	0.230229
	0.135401	0.030811
	1.73504	0.141101
	-0.35893	0.163714
	1.50686	0.19659
	0.204715	1.05488
	0.212518	1.32631
	0.449774	0.347298
	0.247668	0.665681
	0.086009	0.39241
	0.245916	0.330515
	0.398241	0.572504
	0.062877	0.115283
	0.185237	0.128361
	0.084459	0.151266
	0.205621	0.163045
	0.040726	0.415467
	0.140498	0.435677
	-0.20845	0.96708
	0.095086	0.43665
	0.391327	0.288333
	0.185787	0.317392
	-0.083	0.176785
	0.130379	0.09148
	1.07998	0.456201
	-0.19794	0.428061
	0.575006	0.321492
	0.17834	0.084598
	0.091015	0.355342
	2.99945	0.110997
	0.18978	0.790277
	0.020655	0.157043
	0.502653	0.225988
	0.043118	0.519497
	0.417964	0.087039
	-0.24606	0.106132
	0.149542	0.553202
	1.10829	0.277746
	-0.02309	0.045254
	1.00674	0.135372
	0.114916	0.117509
	0.230391	0.370454
	0.033719	0.290571
	0.275103	0.150421
	0.320546	0.32709
	0.18405	0.542992
	0.196008	0.600048
	0.324557	1.05774
	0.112891	2.19061
	1.91774	0.156558
	0.51745	1.10997
	-0.02594	0.71117
	0.93065	0.112436
	0.130781	0.134014
	0.09411	0.270317
	0.18057	0.067915
	0.182724	0.293423
	0.323654	0.70009
	0.124999	0.080827
	0.431744	0.215494
	0.204864	0.228352
	0.20398	0.07905
	0.122114	0.138972
	0.090864	0.304735
	0.012977	0.182666
	0.492061	0.09324
	1.04462	0.132608
	0.060671	0.184298
	0.103705	0.336049
	0.420917	0.177737
	0.824988	0.165317
	0.101511	0.154519
	0.030176	0.168047
	-0.03045	0.283919
	0.598008	0.558657
	0.029834	0.171214
	0.143643	0.10772
	0.017671	0.014536
	0.037344	0.120055
	0.835679	0.279812
	0.125236	0.09808
	0.168833	0.139097
	0.220739	0.672547
	-0.05971	0.180544
	0.379562	-0.13614
	0.628574	0.514999
	0.320278	0.05064
	0.088278	0.461816
	0.027732	0.263768
	0.297246	-0.01484
	0.121253	0.289847
	0.223714	0.132949
	0.936226	0.128085
	0.104958	0.102873
	0.350432	0.509306
	0.220519	0.06298
	0.040039	0.241047
	0.097719	0.07108
	0.061126	0.300951
	0.062909	0.076382
	0.055684	0.788351
	-0.18068	3.16143
	0.109894	0.318846
	0.023505	0.090009
	0.04147	0.218638
	0.157154	0.911956
	1.15706	0.002967
	0.331894	0.195474
	0.095534	0.232297
	0.075841	0.22254
	0.146418	0.052554
	0.131231	0.087831
	0.21458	0.282422
	0.081757	0.111613
	0.168383	0.293677
	0.126637	0.488435
	0.671278	3.84552
	0.107206	0.471422
	-0.12117	0.219465
	0.115951	0.220683
	0.10235	0.612554
	0.225739	0.272779
	0.039725	-0.11925
	0.140188	0.571511
	0.099463	0.076018
	0.479714	0.256959
	0.178623	0.080627
	1.07242	0.103782
	0.269442	0.287163
	0.112782	0.177911
	0.193617	0.099891
	0.321928	1.29763
	0.152453	0.460497
	0.058559	0.120601
	0.214003	0.596067
	0.9929	-0.18035
	0.072863	0.563791
	-0.05665	0.184471
	0.092467	0.226573
	0.302982	0.073408
	0.827788	0.158391
	0.078385	0.078631
	0.236995	1.10018
	0.194042	-0.18912
	0.173334	0.145906
	0.33744	0.095766
	0.148827	-0.1379
	-0.09757	0.284251
	0.028502	0.417018
	-0.05976	0.483532
	0.174338	0.301581
	0.116512	0.427101
	0.502242	0.080667
	0.48538	0.197926
	1.93601	0.207306
	0.239185	0.705484
	0.045053	0.044117
	0.02642	0.473956
	0.711565	0.168641
	0.891198	0.218892
	0.097889	0.078072
	0.141674	0.213573
	0.134987	0.309099
	0.273543	0.37756
	0.036585	1.05702
	0.037188	-0.054
	0.152051	0.157875
	0.179561	0.861888
	0.092138	0.746652
	0.127848	0.29553
	-0.06142	0.811914
	0.074452	0.179134
	0.064022	0.078112
	0.548983	0.430876
	0.085646	0.200174
	0.039677	0.419757
	0.111465	0.040695
	0.215727	0.076555
	0.416273	0.093987
	1.35713	0.307295
	0.027727	0.704986
	0.390746	0.318034
	0.170403	0.258296
	0.05765	0.418283
	0.178864	-0.36428
	0.002095	0.306106
	-0.04355	0.106245
	0.078068	0.146981
	-0.0819	0.13516
	0.075959	0.133553
	0.167641	0.111316
	-0.01017	0.552732
	0.481359	0.286911
	0.074937	0.075744
	0.745077	0.284348
	0.074656	1.12811
	0.045827	0.800681
	0.312906	0.078309
	0.257258	0.846454
	0.061475	0.114713
	0.100069	0.782037
	0.063176	0.106129
	-0.02539	0.175813
	0.211498	0.160002
	0.210994	-0.06308
	0.134156	0.108275
	0.183733	0.011046
	0.089107	0.241789
	0.015054	0.272537
	0.145408	0.07598
	0.20815	0.202497
	0.141234	0.138514
	0.101564	0.634304
	0.182103	0.66518
	0.423933	0.102929
	0.142004	0.122623
	1.19831	0.618433
	0.534869	1.7495
	1.3497	0.108375
	0.07743	2.8991
	-0.01651	0.101956
	0.065695	-0.04345
	0.142212	0.535969
	0.065932	0.652174
	0.599792	0.166108
	0.084389	0.256498
	0.036238	0.889313
	0.068602	0.192299
	0.231448	0.134116
	-0.51542	0.307515
	0.250865	0.2708
	0.088701	0.321352
	0.239702	0.085514
	0.118752	0.07413
	0.124482	0.597388
	0.108083	0.322929
	1.5368	0.546311
	0.003885	0.000418
	0.028367	0.112801
	0.189183	0.402113
	0.475609	-0.12756
	0.124477	0.16058
	0.173544	0.385212
	0.206484	0.948295
	0.222444	0.078806
	0.203189	0.078642
	0.170236	0.427314
	0.556039	0.192398
	0.221613	-0.16942
	2.62324	0.158922
	0.45773	0.531821
	0.065448	0.01749
	0.337734	0.184108
	0.03477	0.505167
	0.836251	0.050401
	0.060405	0.286813
	-0.0439	0.105164
	0.074129	1.08267
	0.038736	0.231225
	0.005006	1.07386
	0.092232	0.179113
	0.175393	0.146361
	0.106203	0.141755
	0.299689	0.11734
	0.197439	0.263068
	0.22669	1.12822
	0.152765	0.07423
	0.048445	0.348921
	0.227096	0.105668
	0.334246	0.253698
	0.120032	0.500678
	0.185777	0.096684
	0.29836	2.29408
	0.100949	0.21984
	0.06917	0.738677
	0.474008	0.110867
	0.155085	0.259375
	0.415756	0.550546
	-0.36483	3.04503
	0.099115	0.084864
	0.213259	0.307253
	0.842505	0.052884
	0.308682	-0.05755
	0.352196	0.52125
	-0.11544	1.14196
	0.110618	0.690736
	0.04676	0.533626
	0.072285	0.225835
	0.055043	0.288123
	-0.0021	0.586428
	0.507291	0.106953
	0.070844	0.209431
	0.09845	0.569018
	-0.04898	0.506986
	0.011478	0.339599
	2.1645	0.097282
	0.210261	1.15804
	0.371921	0.091539
	0.638976	0.099007
	0.144956	-0.06477
	0.036119	0.235933
	0.049983	0.074162
	0.870453	0.133262
	-0.01712	0.068802
	1.29299	0.104948
	3.31166	0.416878
	0.065227	0.099109
	0.186209	-0.11651
	0.030168	0.069204
	0.085553	0.109837
	0.199546	0.476662
	0.08927	0.230384
	0.53932	0.874611
	0.127766	0.198512
	0.031402	0.196702
	0.764815	0.429864
	0.570766	0.167312
	0.152264	0.518151
	0.030689	0.082442
	-0.29078	0.075721
	-0.14147	0.216297
	0.026326	0.193891
	0.44819	0.158244
	0.241909	0.258027
	0.215187	0.714196
	0.306482	0.165269
	0.084594	0.118788
	0.060603	0.263282
	0.080002	4.39254
	0.045184	0.093876
	0.111048	0.660187
	0.110225	0.153655
	-0.00781	0.573396
	0.267304	0.113846
	0.115922	0.174776
	0.533449	0.418536
	0.091651	0.087055
	0.03125	0.167262
	-0.00761	0.423205
	0.191196	0.097878
	0.048061	0.180606
	0.217202	0.040741
	-0.14491	0.069629
	0.05702	0.265662
	0.087593	0.126363
	-0.17492	0.197518
	-0.15757	0.171102
	0.087707	0.078764
	0.194786	0.156106
	0.292967	0.238201
	0.060998	0.137742
	0.109855	0.211855
	0.084267	0.739796
	-0.02715	0.109534
	0.240916	1.208
	0.077506	0.227924
	1.00643	0.012795
	-0.06869	0.211352
	0.174166	0.227383
	0.044885	0.412251
	0.241339	1.78054
	-0.18046	0.329029
	0.149159	0.922622
	0.039521	0.077046
	0.089283	0.095655
	0.22741	0.302551
	0.396805	0.405361
	0.069898	0.218544
	0.186679	0.164007
	0.090119	-0.09741
	0.187526	0.280681
	0.090152	0.378729
	0.039903	1.98855
	0.031656	0.01457
	0.024333	0.071765
	0.252699	0.732252
	0.13162	0.155335
	0.109148	0.708124
	0.037015	0.15702
	-0.0756	0.110496
	0.078285	0.059568
	-0.08219	0.302728
	0.257061	0.086911
	0.155909	0.107232
	0.049651	0.101512
	0.112643	0.031946
	0.075805	0.164153
	0.118937	0.448945
	0.211102	0.279498
	0.094426	0.223462
	0.070758	1.46824
	0.091674	0.19024
	0.052599	0.183434
	0.050683	0.056279
	0.040261	0.29276
	-0.07177	0.554023
	0.132375	0.534152
	0.322006	0.056466
	0.253342	0.505224
	-0.05499	0.397599
	0.055269	0.068525
	0.134269	0.142018
	0.143171	0.417545
	0.052428	0.093355
	0.059672	0.083568
	0.633388	0.268089
	0.080962	0.265039
	0.060183	0.069211
	0.066774	0.207062
	0.230107	0.507469
	0.030261	0.102018
	0.065485	1.78507
	0.063544	0.172012
	0.369769	0.231109
	0.045244	0.401332
	0.07522	0.173134
	0.157641	0.745407
	-0.12427	0.181548
	0.276292	-0.19533
	1.1001	0.495494
	0.142476	-0.05414
	0.158953	0.328553
	0.207908	0.242164
	0.08985	0.539825
	0.042566	0.778668
	0.805761	1.64487
	0.149578	0.518171
	0.457373	0.167955
	0.116246	0.281348
	0.242007	0.002882
	0.297141	0.325518
	0.035746	0.071495
	0.349349	0.236087
	0.29374	0.267903
	0.148494	0.690712
	1.04869	0.141393
	0.066128	0.932242
	0.118123	0.098668
	0.278709	0.16424
	-0.00713	0.502493
	0.302425	0.393383
	0.020831	0.004093
	0.36773	0.106955
	-0.34904	0.106884
	0.137829	0.104313
	0.150835	8.35006
	0.087393	0.455758
	0.11402	1.44008
	0.148717	0.220632
	-0.09961	0.251131
	0.089098	0.455915
	0.084699	0.709419
	0.159324	-0.07278
	0.442839	0.204352
	0.054128	0.170707
	0.250437	0.268848
	0.077534	-0.02643
	1.14395	0.163846
	0.085482	0.337707
	0.226728	0.371155
	0.357535	1.26238
	0.291677	0.176575
	0.194148	0.461835
	0.781061	0.293882
	0.202932	0.312302
	0.131171	1.38197
	0.227775	0.43882
	0.190682	0.360258
	0.023656	2.0497
	0.040477	0.007763
	-0.08472	0.027875
	0.005324	0.403816
	0.126158	0.358557
	1.03258	0.142166
	0.067013	0.183175
	0.248604	0.833757
	0.237583	0.175685
	0.325844	0.121777
	0.012126	0.112908
	0.073593	0.19006
	-0.03101	0.400915
	1.16622	0.34603
	0.282575	0.168925
	-0.00216	0.98775
	0.092624	0.216074
	0.058415	0.12717
	0.018284	0.203669
	0.110566	0.178332
	0.961822	0.23419
	0.097258	0.389804
	0.120484	0.778426
	0.615132	0.3255
	0.090492	0.37015
	-0.1	0.87536
	1.32818	0.308386
	0.054739	0.106253
	-0.07473	0.606452
	0.128469	0.059995
	0.119603	0.446544
	0.14144	0.383818
	0.574878	0.036487
	0.179687	0.065924
	0.314193	0.06278
	0.077631	0.299337
	0.2088	0.11271
	0.048391	0.206367
	0.007232	0.113684
	0.018507	0.067113
	0.125438	0.397286
	0.061605	0.620597
	0.065109	0.249345
	0.361689	0.122529
	1.02052	0.062651
	0.814591	0.293431
	0.53455	0.285863
	0.088733	0.041393
	0.278019	0.06789
	0.026425	0.846225
	0.062606	0.146819
	0.346707	0.166083
	0.45648	0.162672
	0.265846	0.40549
	0.119369	-0.02782
	0.826042	0.183374
	0.004217	0.431863
	0.163922	0.218334
	0.021521	0.141497
	0.042163	0.821847
	1.19472	0.071091
	0.096941	0.173965
	0.106737	0.068432
	0.21833	0.077026
	0.231448	0.120514
	0.161692	0.753568
	0.082047	0.195611
	0.085115	0.107113
	0.076975	2.28468
	0.291049	0.187795
	2.93346	0.106483
	1.58479	0.189773
	-0.39376	0.297455
	0.074486	0.100873
	0.200024	0.193611
	0.706787	0.060156
	0.072674	0.278816
	0.158826	0.258225
	0.250825	0.332436
	0.044402	0.045361
	0.259878	-0.06246
	0.064549	0.443531
	-0.03109	0.438264
	0.222757	0.292825
	0.090998	0.332713
	0.089669	0.627172
	0.249581	0.342298
	0.230486	0.168087
	-0.09135	0.23625
	0.261398	0.123015
	0.272737	0.718253
	0.669236	0.101445
	0.111161	0.138959
	0.325503	0.259872
	0.201791	0.209659
	0.067398	0.224142
	0.937158	0.028091
	0.058168	0.191705
	0.094795	0.199827
	-0.62997	0.65814
	0.159881	0.245349
	0.066842	0.263479
	0.345532	0.315264
	0.127169	0.817245
	0.104924	0.368902
	0.631308	0.372713
	0.035696	0.333211
	0.010082	0.456253
	0.871124	0.040933
	0.450972	3.91689
	0.907063	0.139793
	0.099658	0.258673
	0.109184	0.096148
	1.30344	0.417362
	0.027636	0.318342
	0.055872	0.158991
	0.332989	0.153799
	0.229355	0.257823
	0.147485	0.169691
	0.060763	0.003351
	0.088875	0.618859
	0.050118	-0.03587
	0.139126	0.139861
	0.016941	0.234939
	0.802127	0.176151
	0.136771	-0.0004
	0.472575	0.090433
	0.114027	0.188253
	0.062921	-0.05694
	0.122121	0.243204
	0.125555	0.27724
	0.068983	0.324058
	1.16275	0.582283
	0.060965	0.253228
	0.255183	0.037201
	0.101506	0.063174
	0.060092	0.099984
	0.372281	0.087197
	0.123716	0.079963
	0.974227	0.18398
	-0.2157	0.169536
	0.148563	0.303106
	0.583285	-0.03458
	-0.02246	0.285917
	0.328608	0.08223
	0.175664	0.314186
	0.068101	-0.0899
	0.234316	1.44551
	0.415249	4.61101
	0.465092	0.287049
	0.03102	0.112768
	0.150135	0.543885
	0.11856	0.763349
	0.035015	0.065215
	0.060591	0.728583
	0.02677	0.230647
	0.048034	0.114235
	-0.25835	0.796526
	0.064264	0.485331
	0.093925	0.030488
	0.583493	-0.21042
	0.114051	0.020603
	0.334171	0.182853
	0.276296	0.026878
	0.376116	0.492774
	0.364793	0.081666
	0.17914	0.145733
	0.113019	-0.01155
	0.048434	0.462513
	0.303751	0.247291
	1.58724	0.395794
	0.207563	0.161091
	0.107094	0.326542
	0.121636	-0.20968
	0.251165	0.175609
	0.036152	0.299221
	0.065676	0.337602
	0.14462	0.572604
	0.156406	0.24913
	0.009855	0.35562
	0.055726	1.72726
	0.266235	0.376446
	0.189783	0.428462
	-0.04916	0.153228
	0.138298	-0.04603
	0.086737	0.167285
	0.424343	0.045311
	0.107793	0.130626
	0.067061	0.568216
	0.070494	0.466272
	0.151539	0.08657
	0.031139	0.048325
	-0.05033	0.701809
	0.382068	0.201932
	0.260387	0.13002
	0.049223	0.338961
	0.090958	0.120446
	0.077791	0.173858
	0.624202	0.075043
	0.099883	0.015571
	0.064372	0.554873
	0.200144	-0.01621
	0.191901	0.641606
	0.080337	0.46502
	0.109224	0.35698
	0.117245	1.03129
	0.212033	0.36593
	0.089533	-0.00077
	0.08635	0.042793
	0.143479	0.049082
	0.414389	0.307948
	0.229164	0.365219
	0.333588	0.158015
	0.369297	0.56614
	-0.02332	0.449205
	0.062921	0.254465
	0.069981	0.115296
	0.002421	0.499332
	0.07789	0.182248
	0.046248	0.061345
	0.248435	0.331578
	0.149257	0.228384
	0.313224	0.243927
	0.073559	0.443759
	0.175646	0.447031
	0.151009	0.157443
	0.091208	0.06107
	0.136599	0.137266
	-0.08102	0.9376
	0.034932	-0.02304
	0.560846	0.23107
	0.25298	0.435858
	0.080237	0.14006
	0.018731	0.380557
	0.155488	0.26578
	0.1899	0.234112
	0.107564	0.338193
	0.159162	0.075201
	0.108462	0.15665
	0.069399	0.775815
	0.373654	0.148902
	0.810157	0.126996
	0.043405	0.198036
	0.182727	0.142962
	0.179028	1.17387
	0.083727	0.145869
	0.102876	0.284106
	0.074592	0.05578
	0.139756	0.308305
	0.161845	1.98471
	0.05529	0.208233
	0.527436	0.292724
	0.076482	0.115092
	0.386763	0.776174
	0.085548	0.200801
	0.512594	0.185737
	1.51087	0.457303
	1.26119	0.108417
	0.219353	0.3941
	0.109239	0.28017
	0.097133	0.1132
	0.796021	0.13669
	0.141695	0.141318
	2.70079	0.581207
	0.081951	0.354046
	0.095257	0.192244
	0.02965	0.104725
	0.054982	0.347771
	0.099731	0.120668
	0.297221	0.147893
	0.061558	0.350507
	0.505833	1.5751
	0.055047	0.217598
	0.480244	0.107153
	0.013421	-0.25497
	0.166067	0.270049
	0.09396	0.190307
	0.206324	0.148625
	0.495012	0.083284
	0.169426	0.027999
	0.188572	0.110274
	0.432837	0.575789
	0.16354	0.260319
	0.488634	0.355765
	0.098618	1.46787
	0.185009	1.01308
	0.236535	0.121631
	0.048821	0.320243
	0.041474	0.208399
	0.068437	0.140227
	1.21843	-0.0041
	0.100526	0.056787
	0.296428	0.041332
	0.0403	0.420737
	0.12699	0.176804
	0.600168	0.064517
	0.103334	0.203256
	0.045004	0.313151
	0.078468	0.069754
	1.33545	0.131272
	0.22424	0.033438
	0.249864	0.036792
	0.208145	0.216339
	0.141984	1.15021
	0.056087	0.560028
	0.248234	0.274458
	0.495904	0.115531
	0.524263	0.204905
	0.025201	0.230927
	0.033661	0.067854
	0.470562	0.302938
	0.117762	0.156441
	-0.08189	0.023899
	0.168609	0.149398
	0.37688	0.290242
	0.050153	-0.07687
	2.02446	0.113398
	0.089452	0.703648
	0.748889	-0.00851
	-0.16728	0.221019
	0.078111	0.24792
	0.421518	0.127438
	0.180196	0.049284
	0.651259	0.080403
	0.42774	0.415318
	0.194374	1.10321
	-0.03263	0.168398
	0.048479	0.184219
	1.02774	0.312431
	0.16735	0.100505
	-0.01849	0.140742
	0.066834	0.077887
	0.067262	0.253168
	0.403392	0.293455
	0.239757	0.052208
	1.18723	1.4304
	0.217066	0.072048
	0.160131	0.382068
	0.028528	0.092609
	0.741769	-0.06425
	0.124948	0.240338
	0.131957	0.119528
	0.139104	0.079537
	0.917741	0.146931
	0.931032	0.23719
	0.080944	0.450166
	0.485853	0.174856
	0.077884	0.125426
	0.057677	0.380681
	0.389266	0.108498
	0.088943	0.178606
	0.080065	0.17805
	0.099529	0.139177
	0.935799	0.277285
	0.206026	0.044907
	-0.07874	0.127946
	0.094213	0.026129
	0.05674	0.2966
	0.210819	1.10596
	0.130283	-0.09526
	0.123859	0.614249
	0.498165	0.142126
	0.007964	0.539662
	0.157424	0.180983
	0.092459	0.288867
	0.209571	0.200531
	-0.00897	0.090344
	0.111077	0.126753
	0.136225	0.145323
	0.406887	0.26551
	0.40187	0.213684
	0.549334	0.243098
	0.087307	0.167713
	0.058543	0.32381
	0.04475	0.140709
	0.362892	0.108879
	0.176496	0.238878
	0.043023	0.297764
	0.132453	0.659076
	0.709228	0.011419
	0.313334	0.109743
	0.693105	2.06894
	0.345341	0.103001
	0.57535	0.220643
	0.463122	0.072262
	1.00058	0.095304
	0.707476	0.347814
	0.127766	0.154049
	0.078845	0.067259
	0.134615	0.086823
	0.2202	-0.034
	-0.21347	0.114266
	1.67535	0.249671
	0.152713	0.104924
	0.337131	0.033557
	0.066269	0.093209
	0.083359	0.0634
	1.05097	0.264598
	0.104589	0.360632
	0.056618	0.178757
	0.237248	0.265481
	0.079025	0.194592
	0.0006	0.180937
	0.183924	0.05536
	0.780638	0.111225
	0.724454	0.220344
	0.089322	0.300545
	0.064338	0.854923
	0.048375	0.264571
	0.182662	0.078633
	0.216936	0.377917
	-0.02736	1.61463
	0.135777	0.884238
	0.145236	0.078274
	1.89318	0.165781
	0.117194	0.110948
	0.058761	0.091326
	0.061365	0.333536
	0.91411	0.497077
	0.057926	0.066978
	-0.18872	0.133538
	0.160678	0.319171
	0.031652	0.071993
	-0.05526	0.367424
	0.107478	0.297553
	0.255553	0.043673
	0.15209	0.132717
	0.050675	-0.01197
	0.020282	0.33241
	0.042255	-0.05402
	0.039514	0.164084
	0.615828	0.193634
	0.040815	0.152114
	-0.06947	0.15763
	0.953169	0.148276
	0.094495	0.071791
	0.038351	0.0546
	0.376073	0.009523
	0.134675	0.023129
	0.173067	0.080492
	0.182913	0.273495
	0.131503	0.143241
	0.026473	0.307498
	0.199731	0.095781
	0.983243	2.77819
	0.521774	0.971016
	0.09329	2.20959
	-0.23568	0.474835
	0.157642	0.539489
	0.36812	0.153526
	0.400216	0.028636
	0.033235	0.09945
	0.611665	0.066533
	0.425472	0.126254
	0.602845	0.170119
	0.068795	0.111318
	0.031047	0.114322
	0.188759	0.305677
	0.081527	0.665342
	0.220759	0.104869
	0.039762	0.203001
	0.129553	0.121633
	0.570023	0.14876
	0.690053	0.478784
	0.15309	1.27992
	0.472927	0.10708
	0.295269	0.110952
	-0.14646	0.194855
	-0.13406	0.091774
	0.43568	0.330573
	0.209413	0.240758
	0.168753	0.161021
	0.78703	0.43114
	-0.25444	0.152946
	0.160913	0.099631
	0.132629	0.466267
	0.604005	0.064496
	1.10428	0.266375
	0.049602	-0.01591
	0.05693	0.783322
	0.079217	0.277813
	0.234346	0.264766
	0.816403	0.827656
	0.933542	2.69642
	0.216015	0.140706
	-0.43612	0.255869
	-0.02376	0.15322
	0.326237	0.473872
	0.127611	0.257916
	-0.05148	0.189779
	0.179705	0.27559
	0.535957	0.171363
	-0.06388	0.113991
	0.084023	0.121728
	0.149547	0.100574
	0.304091	0.11808
	0.035129	0.747122
	0.107401	0.143908
	0.176084	0.374597
	0.096107	0.079401
	0.671307	0.199213
	0.093215	0.125419
	0.148898	0.081628
	0.206604	0.306023
	0.082934	0.079038
	0.434099	-0.10946
	0.119318	0.53358
	0.09586	0.073014
	0.142689	0.075977
	-0.07339	0.813
	-0.08686	0.044575
	-0.64806	0.137667
	2.10303	0.483526
	1.12056	0.314814
	0.076164	0.187403
	0.144388	0.177063
		0.864938
		0.195889
		0.240917
		0.108958
		0.156478
		0.011556
		0.463058
		-0.16303
		0.109717
		0.332346
		0.110737
		0.058958
		0.098887
		0.106564
		0.1526
		0.106995
		0.142046
		0.089158
		0.274444
		0.456854
		0.10406
		0.413133
		0.196276
		0.11405
		0.109923
		0.090161
		0.378303
		0.54283
		0.588086
		1.59592
		0.093721
		0.134409
		0.50801
		0.218628
		0.230299
		0.056489
		0.050107
		0.089112
		0.184147
		0.200261
		0.042633
		0.062636
		0.675037
		0.176113
		0.052114
		0.107193
		0.097776
		-0.10062
		0.128307
		0.31423
		0.095118
		1.40883
		0.082741
		0.293495
		0.364764
		0.210237
		0.171853
		0.514386
		0.286254
		0.099949
		0.283257
		0.127724
		0.098367
		0.549913
		0.178401
		0.202326
		0.498425
		0.080513
		0.058534
		0.195449
		0.098335
		0.095865
		0.214499
		0.245328
		0.62094
		0.184882
		-0.03914
		0.717305
		0.127921
		0.342266
		0.479235
		0.071915
		0.142859
		0.94481
		0.272647
		0.095919
		0.211
		0.237585
		0.101082
		0.2239
		0.100561
		-0.04436
		0.265165
		0.183013
		0.120971
		0.474509
		0.471342
		0.551436
		0.092535
		0.026508
		0.454714
		0.081646
		0.166126
		0.212007
		0.287639
		0.327223
		0.069869
		0.252925
		0.070633
		0.120357
		1.05859
		0.373156
		1.03286
		0.099123
		0.104374
		0.193818
		0.136754
		0.186759
		0.071775
		0.077389
		0.051802
		0.349358
		0.181322
		0.059936
		0.364885
		0.262236
		0.56216
		1.49927
		0.196414
		0.078692
		0.190145
		0.056119
		0.169748
		0.067223
		0.391208
		0.060645
		0.026009
		0.114409
		0.133314
		0.125358
		0.344038
		0.200877
		0.186452
		0.479374
		0.234324
		0.494115
		-0.06172
		0.287169
		0.475042
		0.122992
		0.061025
		0.215294
		0.069375
		0.129491
		0.196299
		0.269002
		0.304469
		0.117801
		0.047705
		0.284507
		1.00914
		0.070519
		0.214341
[truncated: 9,206 more rows]

## Sheet: Fig. 5h
Crtl	Exp
0.024517	0.0272965
0.0517047	-0.0170633
0.0199952	-0.0987252
0.0184895	0.100633
0.0126206	0.0427896
0.00546748	-0.0362829
-0.0423202	-0.0405014
0.00185686	-0.257425
-0.00906097	0.0141107
0.107375	0.0487811
-0.103169	0.0995334
0.0673705	0.0237428
0.010205	0.0170166
0.0410063	0.116449
0.0768732	0.0698247
-0.00445601	0.0796664
0.00622176	-0.0502488
-0.00333933	0.0050583
0.00296879	-0.0140006
0.0723215	-0.0266411
-0.0319319	0.0998793
-0.0138764	0.0389142
0.0142004	0.0507036
-0.035066	0.0171674
-0.0144855	0.148246
0.422767	-0.0248996
-0.022774	-0.00909128
0.0219266	0.099714
0.00343248	-0.0618996
0.170115	-0.0912482
0.128318	0.104511
-0.000666081	0.218342
-0.00179716	0.994825
0.0206922	0.150057
0.00904658	0.0380807
-0.0135903	-0.0296289
0.0802544	0.0118416
-0.00249217	0.0103358
0.0373902	0.0702797
0.051074	0.00910385
0.0686861	0.0185001
0.088591	-0.0557126
0.318063	0.0133675
0.00266977	0.0297496
0.044147	0.156407
-0.000458939	0.106619
-0.00527907	0.0758121
-0.0205748	-0.026117
0.00394993	0.0366332
0.0225433	0.200487
0.0468929	0.00756943
-0.0161395	0.0895861
-0.000631845	0.0107782
0.0360692	-0.00353451
0.0218593	-0.0155793
-0.0139173	0.0168502
-0.0271131	-0.420584
-0.0136296	0.0327625
-0.014125	-0.0520069
-0.0042599	0.244302
0.00747913	0.0308318
-0.0233157	0.0213696
-0.0211949	-0.0849485
-0.0170402	-0.132311
0.100207	0.140404
-0.0137419	-0.0387965
-0.00129668	0.0176233
-0.07017	-0.0260581
-0.00288472	-0.0945033
0.00835055	0.278567
0.0294918	-0.0311584
-0.00177294	0.190933
-0.0115051	0.314215
-0.00228079	0.0143115
0.316072	0.0167972
-0.00916949	0.0445564
-0.000232289	-0.244925
-0.00799894	0.0389301
-0.00378664	0.0270037
0.0229315	-0.164847
-0.000121021	0.266922
0.0659797	0.0184722
0.0780917	0.088461
0.0248979	0.0985074
-0.00748092	1.11921
0.025821	-0.098436
-0.0049779	-0.288788
-0.000900762	-0.0137797
0.00193797	0.00195162
0.000148362	-0.0621069
-0.0163822	0.276343
-0.00147764	0.990427
-0.0522191	0.00688512
0.0322309	-0.0366919
-0.104599	0.0165353
-0.0725872	-0.00742885
0.270978	0.0315712
-0.0103808	0.0345304
0.0018268	0.0807082
0.0123545	0.00539026
0.098988	0.0353716
0.0712419	0.0274045
0.282125	-0.00446649
-0.0143839	0.164318
0.0240923	0.0773242
-0.0212166	-0.102714
0.0669837	-0.0688501
0.0414475	-0.0515109
0.328577	-0.065905
0.0367205	0.00856871
0.0267494	0.0206451
-0.0407766	0.00659685
-0.0483176	0.0733365
-0.0170279	-0.318057
0.0092654	0.0902935
-0.00289743	0.0660471
-0.161121	0.37656
0.00801783	0.366371
0.0391282	0.239554
0.0594955	0.247704
0.0230181	-0.0482898
0.0132052	0.052367
0.0434855	-0.0286776
0.182338	0.0244627
-0.00817478	0.0386013
0.105751	-0.139583
-0.154708	-0.092991
0.0143173	-0.15734
0.0165484	0.0958058
0.064045	0.0418556
-0.00445161	-0.00410009
0.130103	0.0451113
0.00357152	0.109796
0.0029424	0.0416702
-0.00826813	0.153645
-0.0412825	0.0388787
-0.0434743	0.697443
0.0274157	0.124183
0.0118172	0.0217399
0.0495051	0.0636204
0.0401489	0.270734
0.0513357	0.0943731
0.0451922	0.0141191
0.00534075	0.0727237
0.0032792	0.118182
0.0159055	0.0142346
0.0312432	0.0304734
0.0517523	0.0116729
0.00557114	0.10462
0.0373361	0.0500265
-0.0418954	-0.0835427
-0.0669557	0.0161479
-0.0215839	0.0837477
-0.244934	0.000468467
0.0351458	0.208399
0.046989	-0.0380248
0.0122127	0.201738
0.000889549	0.0052436
0.0378223	0.0406495
0.020083	-0.0178055
-0.00380954	-0.0490591
0.00163096	-0.0433076
-0.00404219	-0.011883
0.0299878	0.0964572
-0.020749	-0.0364446
0.0219066	-0.0614401
0.132393	-0.0206378
0.0616262	-0.102533
-0.00333656	-0.0311922
0.0316064	0.324114
0.333861	-0.0849521
0.0430959	-0.258768
0.00547911	0.0266625
-0.0481577	0.0389999
0.0203534	0.0328287
-0.0189127	-0.187315
0.101317	-0.0519538
-0.00404508	-0.038002
0.0965111	-0.01653
-0.00848453	0.0331473
0.0591396	0.00848984
0.0232705	0.154639
0.05746	-0.0630654
-0.00994288	0.149088
-0.137418	0.0114807
-0.0210596	0.0410877
0.00900946	0.112791
0.0207046	0.0125078
0.0749124	0.111427
0.0269242	0.0800897
-0.0509161	0.040918
-0.018345	-0.00924795
0.0449666	0.0546687
-0.0292217	0.0286906
-0.111126	0.0663678
0.153441	-0.000974867
0.0356167	0.0408206
-0.0593683	0.00943097
-0.0594689	0.0948641
0.0151396	-0.0542951
-0.0820822	-0.0770067
0.019517	-0.046891
0.067528	0.00797371
-0.00547213	0.0390035
-0.0106302	-0.0758817
0.00453239	-0.147429
0.0146341	-0.121922
0.246349	-0.190421
0.0132767	-0.0244818
-0.0439023	-0.196691
-0.0230479	0.0850582
-0.00114823	0.121968
0.127681	0.301772
0.0197632	0.0155656
-0.0232791	0.0483279
0.0525329	0.0538676
-0.00701012	0.241802
-0.000341333	0.0344852
0.0153897	0.0376163
-0.0404643	0.271662
-0.172716	-0.0453958
0.00798652	0.169345
1.09137	0.0334192
0.0617484	0.0127898
0.0254314	-0.0067816
-0.00434411	0.113607
0.231001	-0.041244
0.00114771	-0.0548505
-0.238987	0.054566
-0.0163771	0.111408
0.107624	0.133233
0.715413	0.0223014
-0.018036	0.0426663
-0.0223183	0.0813973
0.346998	-0.0674886
0.000146569	1.00949
0.152221	-0.0156563
0.00200588	0.0277682
-0.067684	0.0356538
0.00811296	-0.000724317
-0.00397624	0.00958078
0.0540231	0.0529273
0.00822787	0.0138808
-0.0311122	-0.187692
-0.0758126	0.141497
0.124632	0.150338
-0.0373114	0.0883329
0.42708	0.345773
0.0453897	-0.0248361
0.0733153	-0.0277228
0.10118	0.0709717
0.0187585	0.0343165
0.0521629	0.0252025
-0.055134	0.120655
0.0181864	0.0393713
0.0186321	-0.0463421
0.25013	0.11205
0.0596755	-0.0219985
0.0260752	0.0612028
0.0487588	0.0205208
0.0301057	0.128544
0.0139322	0.013586
-0.0255454	-0.0282687
0.210915	0.0398616
-0.0200167	0.039412
0.119918	0.135881
-0.0257501	0.0154997
0.0404392	-0.4997
0.0447096	0.680958
0.000778908	-0.104534
-0.0909992	0.510194
0.120199	2.74769
0.0343201	-0.0256084
-0.0538976	0.0284959
-0.0075911	0.0623876
-0.0145217	0.673487
0.0127237	0.031419
0.150367	0.13334
0.108776	0.0139728
0.114829	0.0441878
0.00665012	-0.0334821
0.127178	-0.0230042
0.10413	0.373629
0.0365965	0.549966
-0.142342	-0.0125898
-0.000795366	-0.0729969
0.0354716	-0.0173339
0.0994491	0.0265134
-0.0179829	-0.000424525
-0.0782039	-0.312274
0.0143993	-0.131185
-0.000534265	0.035663
-0.0573064	-0.0758032
0.0097723	-0.07798
0.180097	0.0015343
-0.0173311	0.128142
0.00912236	0.011161
0.00764017	-0.163326
-0.0445204	-0.0335774
0.0339773	0.0609176
-0.00585316	0.36495
0.0175767	-0.0530623
-0.0302801	-0.0553358
0.0632991	-0.000227654
-0.0135958	0.12121
0.422389	0.691113
0.313248	0.118065
0.0289332	0.0599784
0.0317812	0.0360991
0.0330524	0.0561685
0.0158571	0.0928313
0.0474502	0.0744993
0.128296	0.168058
-0.00212097	-0.00371744
-0.0326636	-0.0588869
-0.023376	0.0276691
-0.0260463	-0.00443172
-0.00852582	-0.000485849
0.024966	-0.0653617
0.0200589	0.0248359
0.0279618	0.0292461
0.122398	0.51825
0.611109	0.0631671
-0.0111051	0.00736902
-0.0149551	0.0857939
-0.0231906	0.0955715
-0.0216615	-0.0146564
0.032016	0.0100986
0.0833349	-0.0255453
-0.0422075	0.00717257
-0.0874828	0.0811451
0.0465673	0.0611235
0.0433682	-0.03379
-0.000788373	0.135224
0.00602368	0.0334494
0.000728436	-0.347475
0.0016455	0.41245
-0.00342751	0.00349323
0.0140234	0.123943
0.10747	-0.0152274
-0.00781153	-0.0265805
0.0255753	0.22213
-0.00422835	0.0462764
-0.00248045	0.0568382
-0.00753116	0.0122874
0.0245015	-0.0689083
0.656883	0.0317782
-0.00502223	-0.0212583
0.060372	0.188965
0.129683	0.0116671
0.135957	0.323406
0.0112292	-0.103381
0.0109045	0.109543
-0.00519585	0.00472809
0.0105438	-0.0997151
0.0220315	0.102128
0.014164	-0.0641123
0.00998057	0.0110702
0.00806992	-0.0818922
0.0221516	0.0789696
0.00477933	-0.102347
0.435864	0.114935
-0.183676	0.0880082
-0.310006	0.0302218
-0.00891309	0.0721554
0.187298	0.098063
0.0157979	-0.050312
0.00563058	0.119077
0.179327	0.0996491
0.0570147	-0.0186229
-0.0423187	-0.176964
0.102385	-0.105084
0.0177675	0.171594
0.0494723	-0.0296918
0.0212658	-0.023
0.00882477	0.0698398
0.156533	0.15207
-0.0165834	0.00383452
-0.0238658	-0.0480259
0.011198	-0.024314
-0.00946252	0.0782786
0.0601452	-0.185752
0.00315184	-0.218095
0.0604003	0.0378813
0.00368257	-0.0749838
0.0388408	0.140192
-0.00106259	-0.00211001
0.2012	-0.186376
-0.0101167	0.221303
-0.00216112	0.0620916
-0.000253794	0.0626858
-0.0405666	-0.210205
0.0242405	0.496176
0.0232834	0.075178
-0.000907704	0.00502378
0.108233	-0.03602
0.0442733	-0.0281617
0.0137151	-0.0018893
0.240558	0.000328819
0.0860036	-0.000815813
-0.00170443	0.152332
0.0508476	0.0260383
0.175486	-0.00910758
0.0318967	0.181356
-0.0129324	0.0256083
0.948397	0.0666937
0.0132139	0.0784158
0.0136739	0.318358
0.189513	-0.030234
0.0012935	-0.0886083
0.0608465	0.119252
-0.0103769	0.0685798
0.295994	0.471231
0.0328471	0.443143
-0.0402359	-0.212017
0.230011	0.0191237
-0.0330307	-0.0499181
0.0401183	-0.0698674
0.121892	0.204422
-0.0015334	0.0415618
0.0437128	0.0300474
0.315055	0.0254351
-0.00423093	0.0140213
-0.0534019	0.232869
-0.00184967	0.091289
0.0120027	0.109512
-0.0185028	0.0751928
-0.0261189	0.0949541
0.00740377	0.132387
0.0144849	-0.0256332
-0.0281322	0.059525
0.0339486	0.730306
0.249979	-0.0053172
0.00508592	0.766026
-0.00091592	0.319027
-0.00285946	0.389532
-0.0440581	0.197412
0.2321	0.0544703
-0.00159359	0.0194069
0.127465	0.0498426
-0.0116342	0.0953712
0.0326089	0.214738
0.0366156	0.0598409
-0.0244064	0.108911
0.00146218	0.0549579
-0.0108943	0.467243
-0.125359	0.0142908
-0.00381009	-0.0215458
0.0356098	0.00638468
-0.0228279	-0.0259511
0.0223728	-0.0282026
0.00986654	0.0106306
-0.0198623	-0.146893
-0.00142613	0.0130033
-0.0691287	-0.0162166
-0.00936047	0.0366657
0.0974449	0.281866
0.0179747	-0.0125553
0.00485017	0.0610459
-0.0491045	-0.151182
0.0539019	-0.0446547
0.0222782	0.121207
0.0358144	-0.00919182
-0.00315853	0.00287387
-0.128444	-0.0202282
0.0200933	0.0352027
-0.0399953	-0.029353
0.0599051	-0.0331138
0.143746	0.0762737
0.0171655	0.393079
0.0288229	0.0624239
0.0551956	-0.00159187
-0.0127187	-0.0428322
0.140816	-0.143165
0.152995	0.125297
0.00826382	-0.011418
-0.0390593	-0.00606018
-0.0301138	0.0151463
0.0782094	0.268704
0.143114	0.088333
0.0140093	0.0737047
0.0050117	-0.0939874
0.00807974	0.0191483
-0.0607069	0.00112771
-0.0371251	-0.0428638
-0.000103597	-0.0116815
0.0169968	0.0511949
0.0079971	0.309854
0.0459414	0.0407141
0.0227513	0.0325053
0.0451949	-0.253486
0.0974128	0.0558916
0.0598774	0.0131841
-0.000782306	0.838556
-0.00252323	0.0529212
0.135943	-0.00305753
0.0209833	0.0599959
-0.209396	0.130448
0.175187	0.0456274
0.0255689	0.179064
0.0389457	0.441494
0.0513687	0.119946
0.0952376	0.120287
-0.0354111	0.0471292
0.0234371	-0.0132892
0.0175018	0.000135907
0.356889	-0.155657
0.0432703	-0.00449071
-0.0648579	-0.00663102
0.066569	0.105323
0.0189868	0.0188501
-0.0554232	0.177154
-0.000263561	-0.0561923
-0.00562197	-0.0122014
-0.0383774	-0.0312177
0.0129194	0.0137973
0.0145313	0.0913728
0.0174291	-0.0681615
-0.000911532	-0.0902596
-0.0515839	0.0518154
-0.0418986	0.0727205
-0.159201	0.111661
0.0185024	0.421702
0.0402269	-0.0341266
0.0517609	-0.0213311
0.000387302	-0.0506927
-0.0413421	0.0855504
-0.0160216	0.0176186
-0.00359945	-0.317156
-0.00614696	-0.0512508
0.00728629	-0.0849268
0.0380487	0.163327
0.0117025	0.0559252
0.0187641	0.0627293
-0.149917	-0.12412
-0.00529441	-0.122291
-0.112821	-0.170928
0.00299402	0.363389
0.00846906	0.0852376
0.000402023	-0.0399271
-0.0328944	0.0123648
0.0275188	0.472322
-0.110288	-0.0860258
0.0397865	0.100717
0.334904	-0.0390613
0.197477	-0.0555638
0.0420083	-0.0244658
-0.0023529	-0.0372347
0.00322178	-0.0139569
-0.0528308	0.0115541
-0.00601546	0.0606581
0.00916206	0.0779801
0.000646969	0.2379
-0.00729041	-0.126148
0.0312626	-0.0731933
0.00959434	0.201617
0.0115387	0.23103
0.0136798	0.0723438
0.0219065	-0.137318
-0.00573808	0.0338113
0.0330174	-0.0474659
0.0410935	-0.103735
-0.00364571	-0.108898
-0.0122379	0.192251
2.12765	0.0446339
-0.0570283	0.194614
0.0121917	0.123126
0.0327044	0.0459087
0.0215492	0.0282046
0.0581732	0.0789885
0.0999575	0.0650814
0.00990099	0.0218012
0.0575721	0.286682
-0.350195	-0.00995152
0.0636718	-0.00218934
0.142439	0.0350309
0.0138428	0.0106492
0.0183279	0.0932696
-0.0992741	0.0214978
0.037021	-0.181851
0.00819909	0.0126445
0.0295728	0.232339
-0.0827399	-0.19348
-0.029633	0.026291
-0.0619953	0.325683
-0.264988	0.994793
0.0253772	0.292785
-0.048415	0.149124
0.017597	0.815725
-0.125518	-0.0285297
-0.0143512	0.0740389
-0.0139096	-0.0736189
0.00417181	-0.0255972
-0.0172568	0.0238392
0.0344752	0.11464
0.10549	0.0459355
0.0861526	0.00414385
0.0510164	0.0293781
-0.0323202	0.0596074
-0.0110604	-0.234171
0.00266037	0.0392417
0.0355752	0.144531
-0.00165513	-0.104205
0.0668267	0.114347
-0.0272683	0.0270023
0.0902462	-0.041398
-0.0186001	0.675826
0.0913646	0.108001
0.0394532	0.0258986
0.112336	0.605069
0.0156345	0.0995814
0.155726	0.0688578
-0.0227156	0.026241
0.184347	0.472919
-0.0180323	-0.139493
0.00194597	0.158807
0.0139635	-0.143619
-0.030642	-0.048863
-0.00228287	0.043772
-0.0153438	0.0485005
0.0103382	-0.0645287
0.481097	0.106967
0.00805858	0.260276
0.0322275	-0.0610949
-0.0602426	0.0525499
0.0479299	0.0744842
0.124239	0.40671
-0.0384507	0.0109586
0.011073	0.0485031
0.450507	0.030796
0.0154359	0.0490265
0.0978529	0.0552442
-0.027984	0.570537
0.0101661	-0.00608442
0.0763292	0.108741
0.00884903	-0.021716
-0.0311981	0.164324
0.0855159	-0.0705293
0.0421829	-0.115751
0.0637785	-0.12449
-0.00819979	1.32556
0.0277474	0.180616
-0.167085	0.330199
0.313005	-0.00660608
-0.0848091	0.00112973
0.390437	-0.0266405
0.0164391	0.00631853
-0.101503	0.0879327
0.0237679	0.0184168
-0.0460225	-0.0218557
0.0387684	0.189227
0.147511	0.79499
-0.116752	0.0811308
0.0845871	-0.044942
0.373715	-0.234586
0.10441	0.189766
-0.00351966	0.0988514
0.0514419	0.127949
0.0298924	0.0316775
-0.0382565	0.121498
0.0949859	-0.00780079
-0.0421413	-0.0159025
0.34467	-0.27778
0.0942606	0.557602
1.08391	-0.0707803
0.0464456	0.0887776
0.0342083	0.064582
0.313063	0.00185481
0.101413	-0.0455335
0.361094	0.0143073
0.00274578	-0.0260533
-0.238835	0.721496
0.000742913	-0.0499659
0.00469418	0.0690135
0.00615379	0.030412
-0.0771644	0.0141868
0.132161	0.0473792
0.0464014	-0.174393
0.000342756	0.080484
-0.02942	0.0798679
-0.0130472	-0.00299595
0.101632	-0.0124777
0.009854	1.06793
-0.0406044	-0.0513309
-0.0466465	-0.040915
0.165915	-0.0365201
0.0794138	0.0870452
0.0216097	0.0735196
0.0148624	0.0362352
0.012411	0.18655
-0.00689233	-0.0673863
-0.00665168	0.168349
0.0951856	0.0245089
0.032454	0.0274417
0.0204554	0.171486
0.0179973	0.389395
0.00322424	0.0600295
-0.0302418	0.0684623
0.0316179	-0.0389583
0.0152399	0.297849
-0.0198309	0.051345
0.0135978	-0.0187381
-0.0303812	0.248268
0.0109321	-0.301926
0.0617334	0.124942
0.0128244	-0.0418909
-0.00554107	-0.0211082
0.0253762	0.254913
-0.025706	0.0108907
0.138656	0.0553996
0.0378887	0.0161532
-0.248648	1.39319
0.043704	0.0698654
0.011543	0.480711
-0.0483143	0.0350658
0.0191525	-0.0459136
-0.0341678	0.0130221
0.0374272	0.0256254
	0.0499567
	0.162033
	0.330967
	0.0228543
	0.0985261
	-0.0668316
	0.145544
	-0.0125873
	-0.0418984
	0.0852551
	-0.28701
	0.0129849
	-0.0385371
	0.0250713
	-0.058308
	0.00614096
	0.356767
	-0.026497
	0.0442791
	0.846394
	0.236149
	-0.452084
	0.00642795
	0.379603
	0.243215
	-0.0629703
	-0.00453056
	-0.108856
	0.0246956
	-0.104639
	-0.0154339
	-0.100976
	-0.0356158
	0.341137
	0.236485
	0.172658
	0.622153
	0.297076
	0.00167775
	0.0375753
	0.0303887
	-0.0318069
	0.437565
	0.0174382
	0.0108853
	0.0220936
	0.121416
	0.0320868
	-0.0214585
	-0.168095
	0.144738
	0.787117
	1.27737
	0.158463
	-0.120722
	-0.0591916
	-0.00112425
	-0.105887
	0.000667968
	-0.133522
	0.574357
	0.0475705
	0.135619
	0.0426799
	0.0242498
	0.0799898
	-0.010533
	0.13207
	0.0630381
	-0.024105
	0.0269418
	0.0251113
	0.0820111
	-0.0294295
	0.0356648
	-0.182058
	-0.326603
	0.0688563
	0.111585
	-0.0960729
	-0.017038
	0.168992
	0.0147778
	0.0300777
	0.0562715
	0.0296601
	0.0632765
	-0.176936
	0.117894
	-0.0408411
	0.00777498
	0.0444951
	-0.0116451
	0.0384563
	0.0358603
	-0.149478
	-0.0724371
	0.428794
	-0.0168062
	0.00514687
	0.0774574
	-0.100302
	0.114188
	0.292682
	0.00469519
	0.162039
	-0.0285524
	0.345696
	0.00477875
	0.219188
	0.0212324
	-0.0897331
	0.734442
	-0.115595
	0.0220061
	-0.0111323
	0.0693823
	0.0511924
	-0.189432
	0.0267329
	-0.0223389
	-0.0898452
	0.0631091
	0.0570902
	-0.0333696
	0.0144962
	0.372128
	-0.013862
	-0.433518
	-0.011278
	0.156112
	0.729785
	0.509071
	0.0246026
	0.126014
	0.109553
	0.0218142
	-0.0236491
	-0.14487
	0.0462474
	0.0562031
	0.0503926
	-0.00364962
	0.0105975
	0.511051
	0.212888
	-0.0255821
	0.0147991
	0.0571715
	0.889054
	0.197928
	0.00597259
	-0.108297
	0.205212
	0.0336766
	0.0316968
	-0.123098
	0.066604
	0.0120708
	0.0826995
	-0.0986582
	0.0348521
	0.300581
	0.0741769
	-0.163398
	0.0412581
	0.151836
	0.178179
	0.0807665
	-0.0748783
	-0.250513
	-0.0793911
	-0.0373949
	0.0718359
	-0.0416166
	-0.206931
	-0.00632911
	0.191114
	0.248628
	0.0909653
	-0.265356
	0.0694275
	0.132122
	-0.0891066
	0.073064
	0.0439455
	-0.057226
	0.0175823
	0.133831
	0.0689702
	-0.0391945
	-0.0133205
	0.0382353
	-0.01553
	-0.126205
	0.144648
	0.670834
	0.184156
	0.227671
	0.452916
	0.000787764
	0.748459
	0.0291681
	0.0612812
	-0.275913
	-0.00912305
	0.215747
	0.0034603
	-0.00459797
	-0.0655418
	-0.050325
	-0.0495181
	0.169217
	0.0167847
	0.0375868
	0.0347082
	0.0425701
	-0.0123404
	0.0452822
	0.00132176
	-0.00229848
	-0.123573
	0.100211
	-0.132626
	0.128256
	0.0581656
	-0.025689
	0.19626
	-0.0185487
	0.894401
	-0.107822
	-0.0529547
	0.036863
	0.127936
	0.076535
	0.00433503
	0.0586504
	0.150113
	0.0416171
	0.0210176
	0.0783371
	0.145085
	0.00637445
	0.0471221
	-0.000560766
	0.0119929
	-0.0540574
	-0.071892
	0.0933415
	0.42366
	0.144338
	0.172822
	0.154653
	-0.177222
	-0.19891
	-0.264913
	0.0501892
	-0.0326023
	0.288775
	0.0368517
	-0.0158366
	0.0553895
	0.0210389
	0.142942
	0.00658956
	-0.0314568
	0.0311988
	0.790389
	-0.00332378
	-0.122339
	-0.230482
	0.0413295
	0.00743884
	0.0135668
	0.301978
	0.100543
	0.234785
	0.0405143
	0.0368649
	0.0999352
	0.0716262
	0.0883848
	0.0869483
	-0.00310083
	-0.272081
	-0.100757
	-0.159915
	1.24812
	0.236373
	0.0175175
	-0.0347191
	-0.00028586
	0.0733819
	0.117811
	0.238382
	-0.183028
	-0.0697171
	0.0447856
	0.0541253
	-0.0990117
	0.147317
	0.000598121
	0.142427
	0.373228
	0.231848
	0.155335
	-0.367428
	0.0750723
	-0.160411
	0.109909
	0.0439713
	-0.0178864
	-0.0467107
	0.0321333
	0.0220669
	0.0288899
	-0.0582919
	-0.000853235
	-0.0104235
	-0.00633985
	0.002836
	-0.0546609
	-0.117579
	0.685242
	0.0733493
	0.348897
	-0.0780936
	-0.0115624
	0.0201639
	-0.0365845
	0.0870112
	0.219119
	-0.0424934
	0.080339
	-0.00397187
	0.0245806
	0.10591
	0.279678
	0.0552916
	-0.0949129
	0.0160035
	0.0012455
	-0.0567529
	0.00408082
	0.614244
	-0.0561044
	0.0416608
	0.00323906
	0.0383904
	0.0327997
	0.0401057
	-0.058162
	0.0398488
	-0.0147666
	0.429314
	-0.0369824
	-0.0882736
	-0.0225849
	0.210806
	0.0248001
	0.114059
	0.0896406
	0.187254
	0.0575936
	0.00722763
	-0.0262281
	0.732296
	0.357014
	0.0497406
	0.0136803
	0.167492
	0.00985971
	0.224118
	-0.0839977
	-0.200793
	-0.0236319
	0.0311289
	-0.122546
	-0.0659674
	-0.201877
	0.0285336
	-0.335729
	0.00426237
	0.0245688
	-0.0325195
	0.0670614
	0.0777413
	-0.128076
	0.45917
	-0.00595938
	-0.0660944
	-0.268176
	0.235655
	0.0638875
	-0.00112562
	0.021132
	0.809659
	0.232151
	0.00482965
	-0.0301602
	0.268671
	0.0888845
	0.0615616
	0.0367065
	-0.0272491
	0.0374875
	0.0582713
	0.0681793
	-0.0382894
	0.0316298
	0.00494884
	0.0652927
	-0.000140425
	0.318569
	-0.0505409
	0.0842963
	-0.0735078
	-0.00287624
	0.0749328
	-0.00913224
	0.138479
	-0.143558
	-0.0164715
	0.283824
	-0.0591075
	-0.156409
	0.0856123
	0.0789419
	0.0344562
	0.0759315
	0.21042
	0.0609568
	0.0161992
	-0.0744105
	0.0481297
	-0.0212183
	-0.0301612
	0.0250058
	-0.0158822
	0.00954935
	0.0314602
	0.0703658
	-0.0635975
	-0.0301603
	0.314563
	-0.00472749
	1.7501
	0.272905
	0.0342736
	-0.102793
	-0.488788
	0.507419
	0.110151
	0.0129691
	0.12011
	0.0593517
	0.168975
	0.0867733
	0.077562
	-0.0477727
	-0.0594107
	0.0666419
	0.0104329
	0.0936745
	0.086767
	-0.0388914
	-0.169794
	-0.0523486
	0.0918939
	-0.0343597
	-0.0610785
	-0.00284757
	0.0793287
	-0.0049573
	-0.112275
	0.180652
	0.0900808
	0.103162
	0.543533
	-0.111322
	0.269203
	-0.0599722
	0.165449
	-0.270938
	0.00514837
	0.0393733
	-0.347424
	0.0414103
	-0.119213
	0.160863
	-0.0643043
	-0.00695637
	0.0156754
	0.43295
	0.142182
	0.0886658
	0.409096
	-0.000457935
	0.0113898
	0.0682527
	0.180731
	0.00824381
	0.00760451
	0.0137202
	0.227737
	-0.140708
	-0.104191
	-0.0402714
	0.419961
	0.133567
	0.0714521
	0.202449
	-0.00780462
	0.0323395
	-0.154494
	0.0423028
	-0.263492
	0.0664418
	-0.0636402
	0.0539882
	0.428238
	0.00600655
	0.0654497
	-0.00572107
	-0.0109177
	-0.115491
	-0.00932626
	-0.0309574
	0.0863918
	-0.0345804
	0.0286204
	0.15983
	-0.0313195
	0.0807893
	0.00706082
	0.0262969
	-0.00543263
	0.00349127
	-0.198878
	-0.0468929
	0.0240869
	0.022057
	1.76142
	2.19054
	-0.0834716
	0.264462
	0.00139395
	-0.0103201
	0.118665
	-0.288456
	0.0722739
	0.0438874
	0.0325632
	-0.0496548
	0.201446
	0.0438786
	0.313425
	-0.0676168
	0.0634534
	0.16945
	0.0550034
	0.119256
	0.233732
	0.376824
	-0.111216
	0.279099
	0.0366085
	0.0389088
	-0.0423623
	0.245145
	0.114351
	0.0525182
	0.350228
	0.0966793
	-0.0204542
	0.0620425
	0.204839
	-0.788123
	0.079939
	-0.272448
	-0.30882
	-0.140004
	-0.0500071
	0.151835
	-0.0698503
	0.166021
	1.02389
	0.0781639
	-0.0220813
	-0.0175245
	-0.0588031
	0.0449087
	0.0287885
	0.138432
	0.0103477
	-0.0976991
	0.0432179
	-0.0537634
	0.0803893
	0.0483652
	0.0613114
	0.0394903
	-0.274873
	0.0182774
	-0.30095
	-0.0462844
	0.261014
	0.0922193
	0.473897
	-0.324084
	-0.201564
	0.0131219
	0.154752
	0.184364
	-0.082328
	-0.0564218
	0.220889
	-0.0253373
	0.0472468
	-0.0884212
	-0.048262
	0.0324371
	-0.037705
	0.0133589
	0.0306427
	-0.120809
	0.128536
	-0.0574807
	-0.0298368
	0.123694
	-0.0802638
	-0.0464189
	0.024479
	0.0145799
	0.123651
	0.0754791
	-0.00268467
	0.0441261
	-0.00473776
	0.026058
	0.100657
	0.0794049
	0.0190692
	-0.697206
	0.0802079
	0.144989
	-0.131176
	0.167447
	-0.133987
	0.47023
	0.0301259
	0.0615174
	-0.191472
	0.128091
	-0.187744
	-0.052599
	-0.0907743
	0.215494
	0.644587
	-0.46911
	0.0481773
	0.167759
	0.0622605
	0.25877
	0.281179
	0.144089
	0.588053
	-0.113113
	0.567021
	0.00196892
	0.034971
	-0.0618435
	0.225102
	0.130964
	-0.193318
	0.293316
	-0.117975
	0.384956
	-0.0257841
	-0.0751911
	0.18604
	0.52383
	0.155976
	0.218162
	-0.396551
	0.062052
	0.0344675
	0.0217387
	0.0545836
	0.00056303
	-0.0370726
	0.043687
	0.410593
	0.289538
	0.0538443
	-0.0207183
	-0.186087
	0.0333087
	-0.0869261
	0.0183209
	0.186047
	-0.109564
	0.177209
	0.10535
	0.175298
	0.149961
	0.579026
	0.00728849
	-0.0229015
	-0.00177059
	0.0301805
	0.398449
	-0.136
	-0.0670184
	0.2645
	0.0149715
	0.0467464
	0.608219
	-0.0192272
	-0.140725
	0.0373116
	0.00287065
	0.264853
	0.0553292
	0.0440271
	0.361339
	-0.021838
	-0.137267
	0.145397
	-0.0108563
	0.531119
	0.612469
	0.0138615
	0.0126125
	0.227699
	0.000288747
	-0.343239
	-0.140738
	-0.00605006
	0.218989
	0.139364
	-0.00410197
	-0.0204453
	1.04186
	0.216873
	-0.0122437
	0.13461
	-0.0799461
	0.0179502
	0.0674346
	0.0935482
	-0.0709271
	0.0932678
	0.40968
	0.272518
	0.066088
	-0.0471218
	0.85007
	-0.180491
	0.0694042
	0.244491
	0.651199
	-0.181258
	0.0182083
	0.4743
	-0.0262174
	-0.235497
	0.10524
	0.318247
	0.865157
	0.0272817
	0.0519955
	0.0228702
	0.0685937
	0.0910763
	-0.0493964
	0.133625
	0.0389736
	0.0992773
	-0.107859
	-0.000865802
	-0.108761
	0.0896872
	0.19335
	-0.039116
	0.0217748
	0.0222936
	-0.20626
	0.0316355
	-0.0104052
	0.0211459
	0.0320974
	-0.00813172
	0.0413721
	0.0625183
	-0.00486102
	-0.012132
	-0.0108978
	0.0201177
	-0.068053
	-0.446836
	0.0683664
	0.116405
	0.0193584
	-0.044716
	0.0839269
	-0.013216
	0.0478592
	-0.0963519
	0.0739105
	0.407213
	-0.0287684
	0.524191
	-0.0626411
	0.672936
	0.0300375
	-0.0327648
	0.623906
	0.134473
	0.116286
	0.140236
	0.118591
	-0.0984353
	0.0934536
	0.0547832
	0.458909
	0.589374
	0.0662761
	0.379039
	0.0126875
	-0.0110248
	0.181275
	-0.026112
	0.00164694
	0.276557
	0.594517
	0.601757
	-0.145483
	0.281219
	0.027997
	0.000836518
	0.189067
	-0.0589353
	-0.0109934
	-0.00979017
	-0.131757
	-0.102792
	0.197139
	-0.0291812
	-0.0400137
	0.037065
	-0.422553
	0.121804
	0.117475
	0.669369
	1.30572
	0.0472143
	-0.00694171
	-0.0336401
	-0.0684256
	0.153768
	-0.183366
	-0.229305
	0.650786
	0.0338809
	-0.218593
	-0.0348668
	-0.0137281
	0.216903
	-0.0524265
	0.0911676
	0.0220851
	-0.0267026
	0.171786
	0.0738322
	0.12532
	0.179339
	0.0461159
	0.0398781
	0.0131667
	0.10048
	-0.0255049
	0.123027
	-0.0555664
	-0.0718922
	-0.00137557
	0.0142036
	-0.0467878
	0.122615
	1.15176
	0.372854
	0.216321
	0.0898388
	0.0571197
	-0.00391539
	-0.344115
	-0.0180204
	0.0516466
	-0.124189
	0.24408
	-0.290439
	0.0246698
	0.43431
	-0.0568447
	-0.058776
	0.00479774
	0.0632517
	0.0600541
	0.421878
	-0.0253244
	0.0391006
	-0.00910509
	-0.0266727
	0.0187535
	0.0806949
	0.522019
	-0.0245123
	-0.0323322
	-0.0358918
	0.247436
	0.221375
	0.0279445
	-0.0418491
	0.204544
	0.00635447
	0.00396658
	0.0419518
	0.0234448
	-0.110031
	0.0403689
	0.0654193
	0.0609197
	0.0123318
	0.154006
	-0.0217439
	0.0764135
	0.0767023
	-0.0474156
	0.104102
	0.0378654
	0.00152982
	-0.07768
	0.0475115
	-0.0712236
	1.18265
	0.0984555
	-0.0904148
	0.221219
	0.0353795
	0.0779295
	0.0104618
	-0.00183128
	-0.0217447
	-0.223923
	-0.0715074
	-0.137297
	0.166558
	-0.0213411
	-0.110088
	-0.130353
	0.671602
	0.099477
	-0.20015
	0.121377
	-0.050578
	-0.0397849
	0.165364
	-0.10724
	0.0916228
	0.0814726
	0.139637
	0.154137
	0.0212914
	0.558724
	1.20515
	-0.0333311
	-0.0158133
	-0.0879102
	-0.23341
	0.0176128
	0.0414101
	0.339031
	-0.0263717
	0.0509048
	0.0301754
	0.0220512
	0.108026
	0.337085
	-0.0853311
	-0.123813
	0.0432524
	-0.0133748
	-0.0895331
	0.0190845
	0.251985
	-0.0814968
	0.147274
	-0.166212
	-0.113586
	0.0238423
	-0.0293177
	0.0130369
	0.200709
	0.0250964
	-0.031822
	-0.132189
	0.0506789
	-0.047656
	0.642872
	-0.0699209
	0.384446
	0.0343995
	-0.266334
	0.0153326
	0.106935
	0.000796768
	0.226182
	0.307621
	-0.372404
	-0.00677967
	0.27037
	0.130506
	0.113132
	0.0282243
	-0.107528
	-0.0359307
	0.0858671
	0.0784624
	0.106125
	-0.190215
	-0.00123668
	0.127653
	0.0316363
	-0.0320595
	0.148752
	0.574985
	0.236049
	0.29487
	0.000970194
	0.000862257
	-0.15875
	-0.0303374
	0.0775557
	-0.0107465
	0.124866
	0.0623341
	0.0333528
	-0.249453
	2.91716
	0.0818038
	-0.0559021
	0.107088
	-0.307246
	-0.0148602
	0.0639771
	0.0319622
	0.144317
	0.163125
	0.00594725
	-0.179898
	-0.0291989
	0.0306022
	-0.0841931
	0.381391
	0.718551
	-0.230592
	0.101435
	0.167899
	0.265758
	0.0135999
	0.0289107
	0.0918606
	0.0654262
	-0.0155324
	-0.259355
	0.601202
	-0.0561881
	0.03003
	0.977461
	0.879468
	0.0536201
	-0.0545396
	0.0402711
	0.111342
	0.14198
	0.341576
	0.0456298
	0.0607984
	0.190576
	0.236497
	0.253329
	0.0644865
	0.0543586
	-0.204492
	0.566103
	0.416847
	0.00703366
	0.104727
	0.00119109
	0.146383
	-0.0948686
	0.0427253
	-0.0318833
	0.051887
	-0.0284439
	0.0720815
	0.310478
	0.102456
	0.127223
	0.0392264
	0.12297
	0.00579868
	-0.0112235
	-0.0491383
	0.0691922
	0.20608
	-0.0461812
	0.152456
	0.480025
	0.0834023
	0.213116
	0.842782
	0.00440186
	0.0167935
	0.105061
	0.148488
	0.0136776
	0.104311
	-0.235122
	0.266389
	0.130257
	0.0242615
	0.0202195
	0.0398746
	0.0848292
	-0.0250978
	-0.0288747
	0.103481
	0.0284201
	0.197753
	0.564825
	0.119491
	0.135476
	0.31709
	-0.11496
	-0.00811342
	-0.0333373
	-0.0596829
	-0.0310249
	0.10898
	-0.0241088
	0.444816
	0.167478
	0.491128
	0.0649165
	-0.0340708
	0.213743
	-0.0769122
	0.085833
	-0.0219175
	0.0852592
	0.0666054
	-0.0888363
	-0.00750371
	0.191717
	0.125233
	0.337836
	-0.00560461
	0.0168564
	0.0304883
	0.054459
	0.0527273
	0.0827142
	0.134795
	0.611153
	-0.0430136
	0.290575
	0.583356
	0.0451657
	0.0843146
	0.124779
	0.44952
	0.0903476
	0.459709
	-0.068019
	0.119327
	0.0591643
	0.00444975
	0.195949
	0.131159
	-0.0843442
	0.309468
	0.239535
	0.0610604
	-0.000379653
	-0.0372076
	-0.172112
	0.0134127
	0.15874
	-0.082524
	0.0662986
	0.00721573
	-0.0763021
	-0.13887
	0.242318
	0.118077
	0.190697
	0.116577
	0.0255505
	0.129672
	-0.0762972
	2.58959
	-0.120804
	0.116719
	-0.187304
	0.0580949
	-0.0817611
	-0.067117
	0.0340719
	-0.0454329
	0.149678
	0.121453
	0.00680569
	0.0224258
	0.161104
	-0.122349
	0.372464
	0.0228285
	0.0723624
	0.676267
	0.0227737
	0.742917
	-0.0592496
	0.0823746
	-0.0329353
	0.486814
	1.01649
	0.063251
	0.952301
	0.094298
	1.53634
	-0.00415669
	2.18961
	0.123716
	0.0178179
	0.136354
	0.0182719
	1.33593
	-0.0972837
	0.0657688
	-0.268254
	0.0866369
	-0.527805
	0.110512
	0.0199521
	0.0445534
	0.0475612
	-0.0280897
	-0.484741
	0.120054
	0.245616
	-0.294527
	-0.0577336
	0.0588112
	0.197227
	0.0229975
	0.210957
	-0.0221643
	0.321988
	-0.246508
	0.0104502
	0.0821739
	0.1936
	-0.0327165
	0.194559
	-0.0951267
	-0.190158
	-0.0078479
	0.171696
	0.0641105
	0.0344053
[truncated: 2,542 more rows]
