# Supplementary material for: Scalable and multiplexed recorders of gene regulation dynamics across weeks
Source: Nature. 2026 Jan 26;652(8111):1038–48. doi: 10.1038/s41586-026-10156-9 (PMC13102694; doi:10.1038/s41586-026-10156-9)
Supplement: Supplementary file 8 — Source Data Extended Data Fig. 8 [file 41586_2026_10156_MOESM8_ESM.xlsx]

## Sheet: Extended Data Fig. 8b
CytoTape	XRI	CytoTape variant 1 (linker8)	CytoTape variant 2 (linker12)	CytoTape variant 3 (linker18)	CytoTape-vivo
0.646	0.777	0.82679	0.92459	0.69225	0.640331
0.673	1.617	0.89516	0.74543	0.69225	0.563712
0.57	1.286	0.94713	0.81441	1.23846	0.499188
0.417	0.819	0.86381	0.80393	0.98405	0.805061
0.535	1.22	0.77396	0.61964	0.74308	0.657866
0.739	0.554	1.04056	0.45182	0.66288	0.692342
0.556	1.344	1.16329	0.65379	0.74864	0.692342
0.592	1.181	0.96944	0.65266	0.61081	0.877532
0.684	1.267	0.69371	0.81667	0.73748	0.707013
0.681	0.815	0.81486	0.91054	0.81847	0.61965
0.569	0.57	0.85243	0.76205	0.63346	0.681785
1.004	0.605	1.21975	0.51221	0.95063	0.6957
0.741	0.818	0.84758	0.84169	0.5929	0.705959
0.723	0.693	0.75009	0.89307	0.81441	0.673931
1.049	0.652	0.8296	0.6125	0.6826	0.601724
0.818	0.49	1.01438	0.42923	0.6229	0.530851
0.779	0.8	0.79945	0.7167	0.7341	0.680468
0.717	1.294	0.92658	0.50496	0.52937	0.456901
1.036	0.531	0.88821	0.62721	0.61216	0.807951
1.248	0.692	1.22233	0.85513	0.63215	0.950419
0.904	1.181	0.89197	0.73438	0.86573	0.82654
1.078	0.814	1.18658	0.70589	1.19762	0.935179
0.727	0.658	0.97053	0.71115	0.9401	0.675827
0.626	0.734	0.92509	0.45527	0.7341	0.650539
0.58	0.998	1.16763	0.66786	0.61081	0.703316
0.842	0.475	0.65379	0.6528	0.78221	0.526193
0.875	0.725	0.85846	0.6074	0.49203	0.440844
0.731	0.701	0.75428	0.81288	1.1358	0.550426
0.602	0.477	0.923	0.859	0.31804	0.526193
0.866	0.825	0.58097	1.23057	1.4223	0.330387
0.573	0.375	0.80164	0.95715	0.77796	0.521773
0.454	0.49	0.65209	0.82075	0.72843	0.446624
0.542	1.165	0.7167	0.81847	1.04295	0.472371
0.741	0.703	0.81486	0.71984	0.81441	0.559181
0.374	0.536	0.73045	0.73748	1.15247	0.588668
0.467	0.893	1.0777	0.859	1.02531	0.625184
0.454	0.674	1.00113	0.70206	0.60535	0.611864
0.427	1.096	0.97124	0.63896	0.82453	0.536767
0.568	0.831	0.54565	0.78913	1.19076	0.617712
0.493	0.751	0.8687	1.08723	0.76879	0.660816
0.585	1.712	1.04436	0.60702	0.70582	0.448962
0.577	0.611	0.76783	0.5271	0.69702	0.519189
0.536	0.644	1.25259	1.14533	0.81441	0.532347
0.422	0.775	0.91508	0.7167	1.34439	0.689214
0.743	0.611	0.96534	1.08112	0.9849	0.559181
0.404	0.515	0.80622	0.59785	0.89954	0.595493
0.611	0.492	0.54784	0.63317	0.57875	0.653064
0.628	0.734	0.71115	0.6803	0.69344	0.651687
0.515	0.919	0.61621	0.69795	0.86573	0.494972
0.55	1.675	0.77476	0.57623	0.55386	0.617712
0.796	1.314	0.80003	0.7467	0.62024	0.973531
0.59	0.979	0.61621	0.98763	0.81135	0.860795
0.511	1.304	0.63215	0.71522	1.06186	0.650208
0.508	0.593	0.9232	0.60123	0.93657	0.567571
0.517	1.071	0.94976	0.7341	0.78327	0.672053
0.568	0.711	0.69344	0.81543	1.26496	0.460811
0.626	0.657	0.93745	0.66693	1.31319	0.882615
0.442	0.644	1.70151	1.03917	1.1358	0.592467
0.467	0.749	0.8561	0.9144	0.64385	0.845079
0.454	0.722	0.44977	0.88092	0.69225	0.699244
0.52	0.497	0.9232	0.63375	0.99411	0.591005
0.505	0.554	0.63607	0.52429	1.05873	0.453348
0.514	0.711	0.65786	0.61546	0.97814	0.581009
0.422	0.693	0.89307	0.64756	0.95845	0.563329
0.493	0.904	0.76831	0.48865	0.70791	0.425485
0.422	1.695	0.66288	0.61905	0.9482	0.588413
0.626	0.743	0.54632	0.75428	0.72042	0.656727
0.511	1.071	0.71725	0.70582	0.48865	0.854862
0.55	0.961	0.66972	0.61905	0.88634	0.533129
0.382	0.737	0.51508	0.78351	0.68084	0.906058
0.536	0.504	0.8742	0.78726	0.74	0.672053
0.46	0.663	0.55899	0.61427	1.14017	0.817981
0.385	0.897	0.98068	0.5271	0.88092	0.977152
0.371	0.836	0.71258	0.62024	0.63549	0.623025
0.633	0.495	0.75476	0.68516	0.80164	0.448035
0.552	0.683	0.72843	0.78162	1.00773	0.641147
0.59	0.62	0.74543	0.72437	0.93726	0.613335
0.362	0.492	0.60276	0.99559	0.8021	0.434036
0.408	0.636	0.66274	0.48334	0.66786	0.438422
0.612	1.096	0.82072	0.67158	0.57875	0.493289
0.382	0.897	0.89954	0.69702	0.5929	0.675512
0.52	0.548	0.98068	0.69211	0.69225	0.523141
0.431	1.228	0.75744	0.88384	1.49308	0.57687
0.457	0.811	0.69494	0.94236	1.22853	0.768519
0.505	0.601	0.66569	0.96056	1.0542	0.491938
0.468	0.734	0.91054	0.60702	1.54332	0.764609
0.394	0.808	1.16677	0.74888	0.8021	0.403648
0.485	0.683	1.28673	0.82743	0.71115	0.842869
0.457	0.722	0.94143	0.77784	0.53559	0.727685
0.468	0.818	0.87599	0.9701	0.61216	0.910512
0.522	0.874	0.98763	0.63896	0.98068	0.595493
0.443	0.839	0.9214	0.61246	0.7341	0.658546
0.433	0.477	0.80714	0.72843	0.67772	0.518543
0.508	1.387	0.9234	0.77262	0.71232	0.720885
0.469	0.929	0.7341	0.66552	0.57009	0.629825
0.483	0.751	0.78644	0.70791	0.71115	0.646094
0.613	0.981	0.77796	0.65379	0.68516	0.785902
0.603	0.674	0.6566	0.82876	0.60702	0.505444
0.568	1.044	1.05873	0.68731	0.67158	0.625184
0.625	0.803	0.80828	0.82162	0.76205	0.514548
0.546	0.674	1.1193	0.6566	0.89307	0.829175
0.448	0.786	0.73045	0.74864	0.94548	0.740741
0.418	0.825	0.65153	0.72843	0.68516	0.71542
0.483	0.49	1.09937	0.63932	0.95633	0.702364
0.522	0.815	0.9482	0.67956	0.67213	0.701794
0.615	0.765	0.70791	0.65565	0.92459	0.593258
0.717	0.587	0.70791	0.55907	0.53748	0.57687
1	1.02	1.03015	0.53885	0.61964	0.569908
0.546	1.108	0.9482	1.20185	0.62497	0.548488
0.396	0.831	0.80714	0.63375	0.51221	0.910214
0.377	0.945	0.8687	0.62674	0.73848	0.599947
0.514	0.663	0.58728	0.64069	0.60276	0.773959
0.704	0.734	0.70582	0.59538	0.60276	0.581009
0.666	0.722	0.73297	0.65604	0.96104	0.670761
0.379	1.249	0.81543	0.51864	0.79065	0.8194
0.368	1.019	0.81441	1.09298	0.72843	0.629825
0.443	0.644	0.59785	0.59785	0.69344	0.506073
0.443	0.896	0.7167	0.74097	0.74864	0.732972
0.816	0.825	0.57715	0.86743	0.91054	0.745569
0.524	0.663	0.61081	0.59785	0.81135	0.689648
0.58	1.044	0.63607	0.75623	0.98068	0.799085
0.563	0.548	0.63622	0.51864	0.77476	0.72273
0.54	0.644	0.4894	0.71721	0.83054	0.527204
0.402	0.711	0.93411	0.78351	0.74308	0.796833
0.329	0.567	0.81622	0.81441	0.71115	0.828172
0.514	0.419	1.27099	0.7167	0.6229	0.953726
0.524	0.691	0.61905	0.93608	0.56571	0.805248
0.585	0.915	0.87546	0.79146	0.90414	0.75078
0.56	0.929	0.95979	0.79842	1.01647	0.607937
0.488	0.475	0.62967	0.48865	0.91215	0.538195
0.885	1.038	0.57267	0.7606	0.78726	0.585608
0.321	0.815	0.6566	0.72437	1.03194	0.557303
0.539	1.288	0.81667	0.4894	0.83628	0.605719
0.418	0.657	0.61427	0.62024	0.91054	0.514548
0.457	0.572	1.00993	0.60702	0.55899	0.549729
0.503	1.06	0.87714	0.62024	0.6803	0.65031
0.496	0.734	0.57715	0.54632	0.76011	0.429879
0.408	0.737	0.99818	0.86913	0.79196	0.487654
1.163	1.446	0.8481	0.64528	0.5936	0.605965
0.757	0.855	0.70582	0.852	0.62024	0.646612
0.693	0.757	0.82698	0.51864	0.65153	1.08685
0.443	0.49	0.60702	0.65379	0.71115	0.761668
0.613	0.971	0.66051	0.86913	0.62024	0.715437
0.65	0.637	0.60535	0.92459	0.76879	0.888701
0.457	0.778	0.77796	0.63607	0.65716	0.688993
0.76	1.268	0.80003	0.9234	0.70634	0.638223
0.527	0.765	0.98068	0.70058	0.65565	0.960381
0.536	0.947	0.64385	0.98667	1.0059	0.97807
0.683	0.911	0.60535	0.81441	0.71028	0.717111
0.876	1.143	0.6528	0.52218	0.65266	0.839936
0.224	0.49	0.61081	1.06429	0.82564	0.722356
0.646	0.49	0.71115	0.74097	0.72437	0.656727
0.505	1.209	0.63738	0.54968	0.46468	0.749182
0.505	0.722	0.54784	0.69371	0.67158	0.681785
0.417	0.475	0.77796	0.76447	0.53473	0.650539
0.286	1.099	1.03657	0.79472	0.57715	0.609663
0.895	0.653	0.68516	0.4615	0.4623	0.869108
0.357	0.765	0.61964	0.74691	0.45182	0.72273
0.493	1.031	0.85027	0.76495	0.71875	0.727685
0.683	1.108	0.54565	0.4623	0.71258	0.900091
1.143	0.937	0.60702	0.70425	0.67922	0.624223
0.431	1.143	0.7572	0.66773	0.68084	0.790993
0.679	1.354	0.9234	0.68084	0.79146	0.629825
0.611	0.775	1.09433	0.95053	0.64528	0.808367
0.53	0.521	0.78351	0.88426	0.90241	0.773092
0.611	1.011	0.47488	0.94118	0.5997	0.477411
0.952	1.12	0.74888	0.82564	0.61005	0.428128
0.599	1.378	0.79146	0.9222	0.8742	0.71145
0.559	1.713	0.94118	0.93726	0.59538	0.480854
0.836	0.605	0.8021	0.97767	0.91859	0.627334
0.599	1.265	0.93745	0.88634	0.7105	0.699992
0.481	0.737	0.5929	0.73848	0.6803	0.435379
0.822	0.751	0.72042	0.66773	0.71609	0.733423
0.916	0.637	0.83947	0.54968	0.73325	0.567681
0.648	0.824	0.78327	0.98368	0.60535	0.623985
0.99	1.268	0.57587	0.83848	0.62024	0.441227
0.902	0.757	0.4894	0.75428	0.66288	1.02469
0.99	0.633	0.65209	0.79053	0.57009	0.705959
0.806	0.712	0.74543	0.86274	0.57154	0.947198
0.341	0.968	0.65604	0.55701	0.63215	0.748782
1.029	0.737	1.15247	1.0059	0.45527	0.584214
0.746	0.464	0.91869	0.85717	0.96791	0.531225
0.337	0.583	1.05873	1.27475	1.11814	0.672741
0.527	0.761	0.83054	0.82564	0.63142	0.627708
0.7	1.102	0.71115	0.74097	0.63896	0.647743
0.592	0.984	0.99077	0.79888	0.50715	0.561434
0.431	1.481	0.92857	0.58476	0.38392	0.6957
0.57	0.734	0.69225	0.46389	0.73848	0.761328
0.646	0.693	0.51829	0.90241	0.74888	0.578714
0.836	0.859	0.58728	0.56489	0.90414	0.641546
0.57	0.637	0.81948	0.91256	0.44046	1.01635
1.091	1.141	0.61216	0.67158	0.91054	0.512346
0.577	0.495	0.67404	0.61621	0.83054	0.652656
0.493	0.546	0.64385	0.9401	0.63215	0.664377
0.406	0.683	0.83054	0.9232	0.7341	0.526193
0.806	0.711	0.76639	0.89954	0.87903	0.647743
0.57	1.509	0.70582	0.91869	0.73748	0.610938
0.688	0.937	0.66107	1.23242	0.60123	0.755854
0.58	0.531	1.07119	1.3979	0.85513	0.557634
0.454	0.981	0.72157	0.89954	0.90139	0.884145
0.626	0.893	0.83551	0.972	0.66288	0.805061
0.876	1.152	0.66288	0.4894	0.72843	0.852406
0.683	1.258	0.66786	0.81847	0.99827	0.67405
0.85	0.336	0.77262	1.05716	0.54632	0.736279
0.377	0.728	0.8561	0.7341	0.66786	0.537328
0.431	0.693	0.77737	0.78773	0.41527	0.6957
0.577	0.521	0.66051	1.22161	0.49539	0.613819
0.417	0.658	0.77166	0.66051	0.70294	0.720239
1.001	0.663	0.9833	0.7167	0.75085	0.739925
0.611	0.775	0.66274	0.70791	0.50368	0.655911
0.57	0.425	0.81847	0.923	0.77262	0.651432
0.628	0.783	0.59538	0.73297	0.9232	0.429216
0.385	0.866	0.82072	1.06886	0.62967	0.470637
0.646	0.783	0.70582	0.92946	0.70634	0.692631
1.024	0.839	0.7105	0.76831	0.72843	0.548488
0.646	0.911	0.75085	0.41349	0.89872	0.48949
0.835	0.765	0.91054	0.9218	0.58097	0.609195
0.577	0.587	0.9234	1.03301	0.54294	0.83102
0.505	0.622	0.4615	0.89585	0.77784	1.15909
0.493	0.611	0.4072	0.81948	0.66051	0.97546
0.527	0.958	0.57715	1.00159	0.57875	0.538195
0.806	0.734	0.64756	0.70058	0.84734	0.693116
0.982	0.572	0.4894	0.7341	0.88092	0.772795
0.814	0.678	0.35395	0.80313	0.49203	0.85975
0.673	1.084	0.50715	0.31804	0.58728	0.48677
0.688	1.443	0.43435	0.6566	0.56571	0.627385
0.58	0.419	0.6826	0.53559	0.51023	0.867077
0.731	0.464	0.65379	0.54784	0.69225	0.706146
0.915	1.215	0.68677	0.75085	0.78327	0.665584
0.76	0.711	0.83054	0.83054	0.83551	0.569908
0.607	1.158	0.68084	0.67772	0.58303	0.78489
0.611	0.965	0.77262	0.67772	0.63607	0.671951
0.644	0.605	0.71232	0.91508	0.69344	0.751264
0.357	0.464	0.41974	0.63215	0.48865	0.700851
0.46	0.856	0.5041	0.49203	0.62157	0.526346
0.59	0.728	0.66107	0.57875	0.43286	0.877336
0.46	0.601	0.83054	0.83947	0.69255	0.549729
0.337	0.548	0.65153	0.89307	0.6229	0.75911
0.57	0.601	0.93411	0.72042	0.65153	0.850961
0.926	0.984	1.0542	0.58728	0.65379	0.790381
0.493	0.425	0.46389	0.74864	0.60702	0.702653
0.698	1.166	0.51508	0.89677	1.03906	0.876393
0.706	0.691	0.89872	0.93745	1.00993	0.692249
0.457	0.816	0.99818	0.57154	0.84983	1.03927
0.385	0.783	1.00113	0.53093	0.62024	0.846252
0.76	1.059	0.92777	0.62157	0.9833	0.768434
0.385	0.831	0.92777	0.52937	0.76879	0.767049
0.493	0.658	0.69702	0.63346	0.70425	0.499188
0.484	0.743	0.58728	0.51023	0.94236	0.719823
0.721	1.141	0.76831	0.65153	0.82564	0.646153
0.664	0.838	0.77262	0.66288	0.61246	0.865309
1.073	0.692	0.86232	0.63607	0.62497	0.944733
0.611	0.693	0.79053	0.6566	0.41349	0.95733
0.648	0.725	0.80393	0.6826	0.85027	0.718667
0.929	0.951	0.76205	0.78644	0.62497	0.65031
0.611	0.782	0.55965	0.65209	0.84156	0.845351
0.769	1.06	0.71258	0.90087	0.87546	0.830697
0.527	0.958	0.89585	0.75085	0.68677	0.585608
0.754	0.657	0.70791	0.96056	0.90241	0.697612
0.952	0.782	1.05908	0.48334	0.81622	0.592467
0.764	1.278	0.85924	0.859	0.59785	0.821432
0.552	0.543	0.94121	0.83848	0.48334	0.797003
0.611	0.94	0.76011	0.77262	0.65379	0.871004
0.698	0.678	0.4615	0.57587	0.60092	0.869627
0.821	1.189	0.77784	0.81441	0.43286	0.766564
0.982	0.9	0.66274	0.86285	0.43573	0.75911
1.069	0.811	0.61005	0.62157	1.11145	0.588294
0.478	0.978	0.79065	0.8021	1.00778	0.506881
0.97	0.971	0.62024	0.98068	0.65184	0.402535
0.648	0.657	0.36648	0.45527	0.69344	0.456901
0.53	1.044	0.69225	0.61216	0.80236	0.688993
0.377	0.566	1.24314	0.71115	0.55386	0.371578
0.648	0.644	0.57875	0.49034	0.69255	0.692249
0.493	1.143	0.83947	0.49909	0.6566	0.533129
0.941	0.893	0.77262	0.72284	0.89626	0.418226
0.993	0.896	0.57009	1.07668	0.84549	0.495576
0.646	0.703	0.73297	0.71412	0.5271	0.527204
0.626	0.691	0.52937	0.74097	0.73095	0.589424
0.611	0.911	0.61081	1.29055	0.92459	0.48116
0.599	0.881	0.70058	0.5997	0.5271	0.491938
0.746	0.929	0.53559	0.34015	0.57523	0.587903
0.895	0.693	0.55386	0.64528	0.62674	0.649613
0.655	0.616	0.86405	0.50496	0.51864	0.449965
0.478	0.791	0.88397	0.7105	0.6803	0.534251
0.592	1.182	0.91054	0.43435	0.64528	0.381132
0.552	1.467	0.58303	0.63375	0.75623	0.452948
0.552	1.153	0.90139	0.48334	0.75281	0.883499
0.84	0.775	0.63607	0.84853	0.72284	0.627708
0.688	0.611	0.71232	0.71721	0.61246	0.833893
1.034	0.743	0.75744	0.91859	0.74888	0.715692
0.822	1.018	0.65153	0.61427	0.52429	0.803658
1.024	1.152	0.4072	0.83848	0.70582	0.638223
0.611	1.078	0.83947	0.5409	0.73095	0.744855
0.717	1.187	0.65786	0.69211	0.51864	0.669171
0.842	0.567	0.75085	0.79842	0.69583	0.655911
0.746	0.678	0.837	0.7572	0.60276	0.599947
0.916	0.658	0.83576	0.65266	0.79842	0.722356
0.76	0.838	0.74543	0.55965	0.66274	0.647743
0.58	0.636	0.67867	0.42492	0.84853	0.510782
0.698	0.802	0.49539	0.7105	0.7167	0.652656
0.806	0.985	0.61005	0.70582	0.62497	0.509745
0.698	0.611	0.68895	0.68516	0.96209	0.571311
0.478	1.24	0.73848	0.43773	0.58728	0.578714
0.882	0.725	0.46468	0.68354	0.77214	0.52213
0.7	0.783	0.75428	0.78773	0.53473	0.707838
0.723	1.209	0.7105	0.76783	1.2762	0.588294
0.764	0.825	0.71258	0.53542	0.97429	0.686069
0.607	0.579	0.63896	0.63375	0.98227	0.641138
0.417	0.737	0.72284	0.59785	0.68152	0.69417
0.536	1.025	0.98704	0.70324	0.90241	0.5066
0.536	0.733	0.4615	0.63248	0.67213	0.704684
0.85	1.006	0.5271	0.75772	0.74072	0.627334
	0.791	0.89049	0.61554	0.89872	0.690948
	0.693	0.73095	0.63117	0.66552	0.673166
	1.02	0.83104	0.8021	0.56685	0.557303
	0.894	0.58728	0.69135	1.00113	0.569908
	0.734	0.72985	0.78644	0.34338	0.675512
	1.126	0.95063	0.64706	0.57587	0.633616
	0.95	0.81441	0.70294	0.67867	0.41599
	1.279	0.59185	0.81847	0.56685	0.710838
	0.786	0.66051	0.77476	0.42492	0.787593
	0.874	0.3625	0.53559	0.65379	0.508173
	0.985	0.40414	0.97814	0.67048	0.527204
	1.43	0.52819	0.78327	0.71258	0.453348
	0.783	0.60702	0.75085	0.77262	0.80597
	0.871	0.72284	0.87714	0.4623	0.738761
	1.482	0.60702	0.63215	0.55965	0.692249
	1.211	0.83947	0.74753	0.78773	0.570843
	1.387	0.71837	0.71115	0.48105	0.577626
	1.099	0.6722	0.69702	0.75085	0.744371
	0.657	0.90712	1.10246	0.44524	0.594737
	0.836	0.70324	1.01147	0.5409	0.591456
	0.751	1.04375	0.61621	0.54632	0.605965
	1.304	0.75112	0.69225	0.43773	0.57528
	0.994	0.73748	0.48865	0.51651	0.780504
	0.965	0.51909	0.66786	0.43435	0.860625
	0.929	0.5936	0.60535	0.76783	0.674943
	1.334	0.73438	0.65786	0.41349	0.789956
	0.761	0.60276	0.62024	0.51909	0.679048
	1.241	0.50057	0.60535	0.67435	0.626858
	0.455	0.64356	0.72157	0.62853	0.778413
	0.663	0.61905	0.65786	0.82352	0.652656
	0.825	0.6566	0.78221	0.84685	0.614414
	0.749	0.61905	0.80714	0.4958	0.56191
	1.313	0.58034	0.62024	0.64706	0.669171
	0.921	0.64528	0.93745	0.6829	0.835907
	1.082	0.55965	0.32576	0.71232	0.755548
	0.815	0.55701	0.58728	0.62721	0.71355
	1.008	0.51508	0.54632	0.54328	0.707838
	0.981	0.73804	0.4295	0.85464	0.673931
	0.693	0.81543	0.5679	0.5936	0.624733
	0.622	0.35395	0.34685	0.6528	0.833893
	0.693	0.42492	0.58931	0.70559	0.670761
	0.791	0.66552	0.75146	0.36705	0.599947
	0.881	0.54294	0.57335	0.54213	0.497046
	0.856	0.4894	0.75333	0.83947	0.466659
	0.839	0.67867	0.83502	0.6722	0.48949
	0.663	0.49165	0.63149	0.58303	0.621308
		0.5409	0.75085	0.62886	0.785902
		0.65266	0.67158	0.57009	0.77016
		0.596	0.71167	0.6722	0.833578
		0.74543	0.50057	0.63248	0.729691
		0.57267	0.42405	0.5936	0.591456
		0.68354	0.67536	0.65943	0.619166
			0.85924	0.96233	0.71355
			0.66288	0.81135	0.75911
			0.65184	0.60535	0.646612
			0.6768	0.46873	0.566891
			0.6229	1.12277	0.722934
			1.16214	0.81441	0.686384
			0.66288	0.88924	0.611618
			0.91644	0.90241	0.611618
			0.87927	0.63549	0.597754
			0.73776	0.91256	0.66578
				0.90363	0.800029
				0.40357	0.799085
				0.93608	0.706384
				0.80164	0.761124
				0.86743	0.744141
				0.83628	0.443258
				0.6566	0.78455
				0.75428	0.582386
				0.65209	0.692249
				0.63142	0.764023
				0.96896	0.810628
				0.49909	0.530349
				0.59723	0.55811
				0.48865	0.650208
				0.55965	0.595604
				0.7167	0.454266
				0.60702	0.451291
				0.73748	0.762255
				0.98068	0.569262
				0.72284	0.541773
				0.53542	0.692631
				0.84461	0.648669
				0.76783	0.454674
				0.51221	0.59455
				0.51221	0.669877
				0.86615	0.573461
				0.67158	0.707557
				0.76783	0.752794
				0.61427	0.752148
				1.1405	0.607002
				0.95633	0.653064
				0.7606	0.708314
				0.54294	0.89324
				0.50715	0.719823
				0.86232	0.669171
				1.20185	0.501883
				0.86615	0.570843
				0.70634	0.717111
				0.65153	0.442238
				0.58034	0.427431
				0.73095	0.34612
				0.66972	0.55811
				0.48865	0.634925
				0.68047	0.34612
				0.53907	0.452948
				0.61823	0.705959
				0.83054	0.571107
				0.50574	0.643127
				0.78036	0.629952
				0.60157	0.89324
				0.48396	0.871514
				0.67158	0.495576
				0.65184	0.503073
				0.52346	0.697638
				0.78327	0.556223
				0.98279	0.457224
				1.2299	0.945685
				0.69255	0.66578
				0.3625	0.606705
				0.61546	0.681785
				0.44524	0.612357
				0.9788	0.803488
				1.0048	0.658546
				0.73045	0.591456
				0.53748	0.717273
				0.58097	0.565837
				0.60276	0.539002
				0.4894	0.673166
				0.57009	0.552985
				1.00737	0.484883
				0.51508	0.64243
				0.48028	0.45821
				0.66274	0.523779
				0.64756	0.612357
				0.70582	0.789285
				0.88384	0.435379
				0.59538	0.679048
				0.51579	0.532729
				0.64069	0.558586
				0.81622	0.508173
				0.58034	0.588294
				0.64356	0.609629
				0.81667	0.493289
				0.82698	0.605693
				0.70582	0.478669
				0.60702	0.488572
					0.727065
					0.465987
					0.654211
					0.363843
					0.591966
					0.601724
					0.57687
					0.629825
					0.518543
					0.670761
					0.488946
					0.670761
					0.737316
					0.656727
					0.555722
					0.650208
					0.802664
					0.481823
					0.601724
					0.7242
					0.69417
					0.532729
					0.53522
					0.62345
					0.652656
					0.634874
					0.56191
					0.488946
					0.526694
					0.751264
					0.565692
					0.480854
					0.441227
					0.58021
					0.684633
					0.600755
					0.571311
					0.620883
					0.833578
					0.795668
					0.561434

## Sheet: Extended Data Fig. 8c
1	9.1
2	15.8
3	41.4
4	23.1
5	4.19
6	3.36
7	0.71
8	1.15
9	1.19

## Sheet: Extended Data Fig. 8d
1	30.93
2	40.33
3	14.32
4	6.34
5	5.8
6	1.28
7	1
8	0
9	0
