# Supplementary material for: Scalable and multiplexed recorders of gene regulation dynamics across weeks
Source: Nature. 2026 Jan 26;652(8111):1038–48. doi: 10.1038/s41586-026-10156-9 (PMC13102694; doi:10.1038/s41586-026-10156-9)
Supplement: Supplementary file 9 — Source Data Extended Data Fig. 9 [file 41586_2026_10156_MOESM9_ESM.xlsx]

## Sheet: Extended Data Fig. 8b-j
NeuN			Cleaved Caspase-3			GFAP			Iba1			Synaptophysin			gamma-H2AX			Hsp70			Hsp27			FOS
control	CytoTape-vivo		control	CytoTape-vivo		control	CytoTape-vivo		control	CytoTape-vivo		control	CytoTape-vivo		control	CytoTape-vivo		control	CytoTape-vivo		control	CytoTape-vivo		control	CytoTape-vivo
277	288		1.07075	1.04007		1.35993	1.33812		1.20558	1.10436		1.18424	0.786358		1.02352	0.980832		1.05583	1.01671		1.07447	0.987281		57	54
344	282		1.00323	0.997214		1.27884	1.17963		1.10572	0.99042		1.4312	0.823587		1.10654	0.9862		1.06553	1.03845		1.10039	1.00676		35	90
291	330		1.04171	0.993888		1.07153	1.10008		1.05646	0.91226		1.07802	0.756769		0.957687	1.00115		1.00983	1.00979		0.973765	0.904984		66	31
281	295		1.04294	0.935381		0.861307	0.819954		1.07861	0.90419		1.10062	0.622849		0.981254	1.01212		0.999863	0.958967		0.876088	0.846622		89	50
341	251		0.882749	0.801591		0.64246	0.814545		0.97933	0.988		0.977482	0.732333		1.09198	0.865949		0.961013	0.994413		0.957961	0.797902		59	73
325	320		0.810528	0.915073		0.678978	0.683658		0.93779	1.11496		0.626306	0.929136		1.01567	0.981254		0.960163	0.915232		1.00214	0.921162		36	25
332	290		1.00686	1.00102		0.811133	0.78761		0.90621	1.11312		0.924705	0.927601		0.979968	0.947607		0.947267	0.903495		1.03384	0.93722		33	27
255	238		1.0517	1.07432		0.913011	0.909369		0.68142	1.14921		0.705528	0.957675		0.902704	0.950408		0.95589	0.922886		1.02736	0.995487		67	62
271	225		1.04345	1.07432		1.06085	0.984101		0.72056	1.08709		0.745472	0.989244		0.94647	0.85491		1.00802	1.12555		1.10459	1.0269		78	24
258	349		1.04609	1.16881		1.32197	1.18628		1.11897	1.27449		1.22643	1.06208		0.994199	0.957941		1.03659	1.06055		0.849393	1.00915		75	64
