# Supplementary material for: Scalable and multiplexed recorders of gene regulation dynamics across weeks
Source: Nature. 2026 Jan 26;652(8111):1038–48. doi: 10.1038/s41586-026-10156-9 (PMC13102694; doi:10.1038/s41586-026-10156-9)
Supplement: Supplementary file 10 — Source Data Extended Data Fig. 10 [file 41586_2026_10156_MOESM10_ESM.xlsx]

## Sheet: Extended Data Fig. 10
total distance			mean spead			time spent in center			distance in center			average speed in center
control	CytoTape-vivo		control	CytoTape-vivo		control	CytoTape-vivo		control	CytoTape-vivo		control	CytoTape-vivo
33.068	31.184		0.055	0.052		130.1	109.3		10.518	8.136		0.081	0.074
38.368	48.157		0.064	0.08		119.8	135.4		10.285	15.552		0.086	0.115
32.994	33.682		0.055	0.056		117.5	51.5		8.897	5.748		0.076	0.112
36.921	30.437		0.062	0.051		132.3	68.6		9.099	7.054		0.069	0.103
42.795	30.918		0.071	0.052		79.7	58.4		8.637	4.634		0.108	0.079
27.012	34.648		0.045	0.058		101.6	83.6		7.898	6.644		0.078	0.079
26.325	43.202		0.044	0.072		146.7	93.3		6.906	11.875		0.047	0.127
38.063	30.748		0.063	0.051		62.1	73.1		8.783	6.426		0.141	0.088
39.378	31.585		0.066	0.053		54.2	54.6		8.815	5.987		0.163	0.11
41.424	34.04		0.069	0.057		104.7	53.6		10.7	7.197		0.102	0.134
WT training			CytoTape-vivo training			WT testing			CytoTape-vivo testing			discrimination index for testing			fear condition
O1	O2		O1	O2		FO	NO		FO	NO		control	CytoTape-vivo		Control	CytoTape
58.4192	41.5808		45.5319	54.4681		58.4192	41.5808		45.5319	54.4681		0.559712	-0.1		64.7333	92.4333
42.1746	57.8254		53.1034	46.8966		42.1746	57.8254		53.1034	46.8966		-0.21164	0.171756		77.6557	85.111
64.7149	35.2851		51.5263	48.4737		64.7149	35.2851		51.5263	48.4737		0.195431	0.18851		84.9	82.7667
44.2623	55.7377		52.2581	47.7419		44.2623	55.7377		52.2581	47.7419		0.340708	0.0819672		77.6223	79.811
42.5721	57.4279		48.9177	51.0823		42.5721	57.4279		48.9177	51.0823		0.57204	0.213759		46.3443	72.489
41.9971	58.0029		42.8016	57.1984		41.9971	58.0029		42.8016	57.1984		0.077551	0.205882		89.2667	83.789
51.6378	48.3622		60.4762	39.5238		51.6378	48.3622		60.4762	39.5238		0.160173	0.154185		83.2777	61.9223
42.1053	57.8947		45.6446	54.3554		42.1053	57.8947		45.6446	54.3554		0.212318	0.490313		83.889	78.3777
39.3701	60.6299		48.8636	51.1364		39.3701	60.6299		48.8636	51.1364		0.276	0.30596
56.4626	43.5374		49.5575	50.4425		56.4626	43.5374		49.5575	50.4425		0.221675	0.189696
